# Supplementary material for: Telomere-to-telomere genome assembly of an allotetraploid pernicious weed, Echinochloa phyllopogon
Source: DNA Res. 2023 Nov 7;30(5):dsad023. doi: 10.1093/dnares/dsad023 (PMC10634394; doi:10.1093/dnares/dsad023)
Supplement: dsad023_suppl_Supplementary_Tables_S1-S6 [file dsad023_suppl_supplementary_tables_s1-s6.xlsx]

## Sheet: Table S1
Supplimentary Table S1. Detailed statistics of the genome assembly and gene prediction of E. phyllopogon
		EPH_r1.1	EPH_r1.1A	EPH_r1.1B	EPH_r1.0	EPH_r1.0_haplotig	EPH_r0.1	eo_v2
Total scaffold size (bp)		1002757761	453516983	520840521	1002676961	50890919	995683452	945562925
Number of scaffolds		19			827	1647	580	370
Number of chromosomes		18	9	9	18	18	18	18
Scaffold N50 length (bp)		58069259	57529181	59977337	45224446	33525	43798030	54427921
Longest sequence size (bp)		72873931	67065931	72873931	67065931	834476	67060881	71835555
No. of gap		808	0	0	0	0	0	627
gap length (bp)		80800	0	0	0	0	0	492157
Complete genome BUSCOs		98.9	97.7	96.9	98.9	0	0	98.8
	Single-copy BUSCOs	9.4	94.5	94.4	9.4	0	0	9.5
	Duplicated BUSCOs	89.5	3.2	2.5	89.4	0	0	89.3
Fragmented BUSCOs		0.6	1.1	1.2	0.6	0	0	0.6
Missing BUSCOs		0.5	1.2	1.9	0.6	0	0	0.6
Number of HC genes predicted		64805	32337	30889	0	0	0	68544
	ch1	0	3592	3480	0	0	0	0
	ch2	0	4297	3984	0	0	0	0
	ch3	0	4230	4112	0	0	0	0
	ch4	0	2643	2587	0	0	0	0
	ch5	0	4365	4270	0	0	0	0
	ch6	0	2582	2269	0	0	0	0
	ch7	0	2924	2788	0	0	0	0
	ch8	0	2124	2173	0	0	0	0
	ch9	0	5580	5226	0	0	0	0
Complete HC protein BUSCOs		95.1	0	0	0	0	0	96.1
Number of TE genes predicted		4809	2334	2458	0	0	0	0
Number of LC genes predicted		62598	30544	31791	0	0	0	0
Number of all genes predicted		132212	0	0	0	0	0	0
Complete all protein BUSCOs		96.8	0	0	0	0	0	0
Reference		this study	this study	this study	this study	this study	this study	Wu et. al. 2022

## Sheet: Table S2
Supplimenary Table S2. The number of reads and mapping rate of ddRAD-Seq
Sample name	number of reads	mapping rate
EP001	9410576	0.9259
EP002	10944922	0.9481
EP003	8167660	0.9276
EP004	11659876	0.929
EP005	5879732	0.928
EP006	9359840	0.9297
EP007	13024706	0.9548
EP008	8072116	0.9461
EP009	6769638	0.948
EP010	5873998	0.9487
EP011	6042322	0.9466
EP012	8774448	0.9656
EP013	6110470	0.9601
EP014	7478584	0.9498
EP015	5570688	0.954
EP016	8326110	0.9407
EP017	3045386	0.9394
EP018	8520692	0.9612
EP019	7682908	0.9478
EP020	6149658	0.9391
EP021	6090450	0.9189
EP022	6039028	0.9654
EP023	6295676	0.9529
EP024	6936220	0.9462
EP025	9638778	0.918
EP026	3315048	0.9405
EP027	5065328	0.9571
EP028	5968566	0.9549
EP029	8031594	0.9724
EP030	5438754	0.9186
EP031	5772896	0.9558
EP032	6973340	0.9606
EP033	3639578	0.9567
EP034	4660838	0.9269
EP035	4796768	0.9618
EP036	4047814	0.9643
EP037	5295888	0.9601
EP038	5065852	0.9501
EP039	4514734	0.9164
EP040	7196902	0.935
EP041	3661982	0.929
EP042	2630406	0.9439
EP043	6322224	0.9154
EP044	3806542	0.9542
EP045	2645208	0.9499
EP046	150578	0.9362
EP047	6330368	0.9407
EP048	4923958	0.9262
EP049	5551402	0.9628
EP050	3183008	0.9614
EP051	2001940	0.9244
EP052	2891746	0.9239
EP053	9644942	0.9621
EP054	3590626	0.9602
EP055	4506120	0.9607
EP056	3183230	0.9603
EP057	4952452	0.9635
EP058	5438816	0.9628
EP059	5538844	0.9704
EP060	6679926	0.9344
EP061	5463594	0.9713
EP062	3945796	0.9588
EP063	6518736	0.9658
EP064	5446550	0.9533
EP065	5832158	0.9669
EP066	4976324	0.9467
EP067	6257482	0.9556
EP068	5000640	0.9634
EP069	8351636	0.9112
EP070	10252648	0.9667
EP071	3898450	0.938
EP072	8776264	0.9577
EP073	3199656	0.9138
EP074	6619244	0.9604
EP075	7672390	0.9417
EP076	6949876	0.964
EP077	5012532	0.9599
EP078	6249150	0.9527
EP079	6456860	0.9473
EP080	5360598	0.9677
EP081	5534654	0.9554
EP082	3504260	0.9524
EP083	5797592	0.9623
EP084	4903796	0.9633
EP085	3411938	0.9565
EP086	3602560	0.9032
EP087	4904910	0.9589
EP088	3865084	0.9391
EP089	4867566	0.9574
EP090	4333890	0.9546
EP091	4799436	0.9671
EP092	4193968	0.9564
EP093	5005852	0.9625
EP094	3694558	0.9383
EP095	7771296	0.9576
EP096	5368864	0.9469
EP097	7467246	0.9643
EP098	4176476	0.9412
EP099	12508760	0.9659
EP100	4224852	0.9635
EP101	2729802	0.9536
EP102	5771582	0.9668
EP103	5728884	0.9654
EP104	6593604	0.9417
EP105	6204332	0.9667
EP106	5952036	0.9642
EP107	5152020	0.9666
EP108	4346746	0.9681
EP109	5702574	0.9699
EP110	5128250	0.9646
EP111	6201904	0.968
EP112	5896942	0.9498
EP113	7498798	0.9328
EP114	6653786	0.954
EP115	4555448	0.9674
EP116	8295812	0.9223
EP117	8013512	0.9298
EP118	7264034	0.9447
S401	8098978	0.9596
R511	22286390	0.9459

## Sheet: Table S3
Supplementary Table S3. Linkage groups constructed by genetic mapping
LG	#marker	cM	Chromosome
LG1	347	142.145	6A,6B
LG2	1800	222.545	9A
LG3	1317	157.938	5A
LG4	1225	164.59	7B
LG5	944	215.045	2A
LG6	485	94.543	5B
LG7	416	77.52	8A
LG8	1044	180.036	1A
LG9	874	112.045	1B
LG10	467	162.121	4B
LG11	320	74.479	3A
LG12	373	59.345	3A
LG13	1086	233.886	9B
LG14	255	47.486	7A
LG15	624	131.8	2B
LG16	390	47.618	2B
LG17	413	77.087	4A
LG18	263	71.407	4A
NA	NA	NA	3B
NA	NA	NA	8B
Total	12643	2271.64

## Sheet: Table S4
Supplementary Table S4. Annotation list of high-confident genes
Chromosome	Gene ID	discription
ch00	Eph1.1ch00.g000010.1	tr|A0A341PW24|A0A341PW24_WHEAT NAD(P)H dehydrogenase subunit H OS=Triticum aestivum OX=4565 PE=3 SV=1
ch00	Eph1.1ch00.g000020.1	tr|A0A341X5B3|A0A341X5B3_WHEAT Uncharacterized protein OS=Triticum aestivum OX=4565 PE=4 SV=1
ch00	Eph1.1ch00.g000030.1	tr|M9VAK2|M9VAK2_ECHCG Ribulose bisphosphate carboxylase large chain OS=Echinochloa crus-galli OX=90397 PE=2 SV=1
ch00	Eph1.1ch00.g000040.1	tr|A0A3L6D6J4|A0A3L6D6J4_MAIZE H(+)-transporting two-sector ATPase OS=Zea mays OX=4577 GN=atpB_1 PE=3 SV=1
ch00	Eph1.1ch00.g000050.1	tr|A0A3L6D6J4|A0A3L6D6J4_MAIZE H(+)-transporting two-sector ATPase OS=Zea mays OX=4577 GN=atpB_1 PE=3 SV=1
ch00	Eph1.1ch00.g000060.1	tr|M9VAK2|M9VAK2_ECHCG Ribulose bisphosphate carboxylase large chain OS=Echinochloa crus-galli OX=90397 PE=2 SV=1
ch00	Eph1.1ch00.g000070.1	tr|A0A1D6HL78|A0A1D6HL78_MAIZE Photosystem II CP47 reaction center protein OS=Zea mays OX=4577 GN=ZEAMMB73_Zm00001d018163 PE=4 SV=1
ch00	Eph1.1ch00.g000080.1	tr|A0A1D6HL77|A0A1D6HL77_MAIZE Cytochrome b OS=Zea mays OX=4577 GN=ZEAMMB73_Zm00001d018162 PE=4 SV=1
ch00	Eph1.1ch00.g000090.1	sp|Q6L369|RR11_SACHY 30S ribosomal protein S11, chloroplastic OS=Saccharum hybrid OX=15819 GN=rps11 PE=3 SV=1
ch00	Eph1.1ch00.g000100.1	tr|A0A1L2F0L2|A0A1L2F0L2_9POAL Translation initiation factor IF-1, chloroplastic OS=Echinochloa colona OX=90396 GN=infA PE=3 SV=1
ch00	Eph1.1ch00.g000110.1	tr|U5TU67|U5TU67_SETIT Ribosomal protein L14 OS=Setaria italica OX=4555 GN=rpl14 PE=3 SV=1
ch00	Eph1.1ch00.g000120.1	tr|A0A368PEJ6|A0A368PEJ6_SETIT Uncharacterized protein OS=Setaria italica OX=4555 GN=SETIT_J015300v2 PE=4 SV=1
ch00	Eph1.1ch00.g000130.1	tr|A0A7G6KK50|A0A7G6KK50_9POAL Ribosomal protein L23 OS=Dichanthelium portoricense OX=1620044 GN=rpl23 PE=3 SV=1
ch00	Eph1.1ch00.g000150.1	tr|A0A0S2RLE5|A0A0S2RLE5_ECHCG Uncharacterized protein OS=Echinochloa crus-galli OX=90397 GN=EC1Cp_p082 PE=4 SV=1
ch00	Eph1.1ch00.g000170.1	tr|Q6R990|Q6R990_MAIZE Uncharacterized protein orf117-c OS=Zea mays OX=4577 GN=orf117-c PE=4 SV=1
ch00	Eph1.1ch00.g000180.1	tr|A0A7G6KK53|A0A7G6KK53_9POAL Uncharacterized protein ycf68 OS=Dichanthelium portoricense OX=1620044 GN=ycf68 PE=3 SV=1
ch00	Eph1.1ch00.g000190.1	tr|A0A8F5Z7W6|A0A8F5Z7W6_9POAL Uncharacterized protein OS=Stipa capillata OX=665498 GN=orf121-a PE=4 SV=1
ch00	Eph1.1ch00.g000200.1	sp|Q6L3D3|RR15_SACHY 30S ribosomal protein S15, chloroplastic OS=Saccharum hybrid OX=15819 GN=rps15-A PE=3 SV=1
ch00	Eph1.1ch00.g000210.1	sp|A1YV25|PSAC_AEGTA Photosystem I iron-sulfur center OS=Aegilops tauschii OX=37682 GN=psaC PE=3 SV=1
ch00	Eph1.1ch00.g000220.1	sp|Q6L3D3|RR15_SACHY 30S ribosomal protein S15, chloroplastic OS=Saccharum hybrid OX=15819 GN=rps15-A PE=3 SV=1
ch00	Eph1.1ch00.g000230.1	sp|Q6L369|RR11_SACHY 30S ribosomal protein S11, chloroplastic OS=Saccharum hybrid OX=15819 GN=rps11 PE=3 SV=1
ch00	Eph1.1ch00.g000240.1	tr|A0A1L2F0L2|A0A1L2F0L2_9POAL Translation initiation factor IF-1, chloroplastic OS=Echinochloa colona OX=90396 GN=infA PE=3 SV=1
ch00	Eph1.1ch00.g000250.1	tr|A0A368PEJ6|A0A368PEJ6_SETIT Uncharacterized protein OS=Setaria italica OX=4555 GN=SETIT_J015300v2 PE=4 SV=1
ch00	Eph1.1ch00.g000260.1	tr|A0A7G6KK50|A0A7G6KK50_9POAL Ribosomal protein L23 OS=Dichanthelium portoricense OX=1620044 GN=rpl23 PE=3 SV=1
ch00	Eph1.1ch00.g000280.1	tr|A0A7G6KK53|A0A7G6KK53_9POAL Uncharacterized protein ycf68 OS=Dichanthelium portoricense OX=1620044 GN=ycf68 PE=3 SV=1
ch00	Eph1.1ch00.g000300.1	tr|A0A368PEJ6|A0A368PEJ6_SETIT Uncharacterized protein OS=Setaria italica OX=4555 GN=SETIT_J015300v2 PE=4 SV=1
ch00	Eph1.1ch00.g000310.1	sp|A8Y9F0|PSBA_LOLPR Photosystem II protein D1 OS=Lolium perenne OX=4522 GN=psbA PE=3 SV=1
ch00	Eph1.1ch00.g000320.1	tr|A0A452YM91|A0A452YM91_AEGTS DNA-directed RNA polymerase OS=Aegilops tauschii subsp. strangulata OX=200361 PE=3 SV=1
ch00	Eph1.1ch00.g000390.1	tr|A0A835E7H2|A0A835E7H2_9POAL Protein kinase domain-containing protein OS=Digitaria exilis OX=1010633 GN=HU200_049009 PE=4 SV=1
ch00	Eph1.1ch00.g000440.1	tr|A0A4V6Y7Z2|A0A4V6Y7Z2_SETVI MFS domain-containing protein OS=Setaria viridis OX=4556 GN=SEVIR_8G216100v2 PE=3 SV=1
ch00	Eph1.1ch00.g000500.1	tr|A0A5J9TQX8|A0A5J9TQX8_9POAL Aa_trans domain-containing protein (Fragment) OS=Eragrostis curvula OX=38414 GN=EJB05_37224 PE=4 SV=1
ch00	Eph1.1ch00.g000540.1	tr|K3ZI82|K3ZI82_SETIT MFS domain-containing protein OS=Setaria italica OX=4555 GN=101761057 PE=3 SV=1
ch00	Eph1.1ch00.g000570.1	tr|A0A5J9TQX8|A0A5J9TQX8_9POAL Aa_trans domain-containing protein (Fragment) OS=Eragrostis curvula OX=38414 GN=EJB05_37224 PE=4 SV=1
ch00	Eph1.1ch00.g000580.1	tr|A0A5J9TQX8|A0A5J9TQX8_9POAL Aa_trans domain-containing protein (Fragment) OS=Eragrostis curvula OX=38414 GN=EJB05_37224 PE=4 SV=1
ch00	Eph1.1ch00.g000600.1	tr|A0A3L6PBS3|A0A3L6PBS3_PANMI Uncharacterized protein ycf68 OS=Panicum miliaceum OX=4540 GN=C2845_PM10G13070 PE=3 SV=1
ch00	Eph1.1ch00.g000610.1	tr|A0A0S2RLE5|A0A0S2RLE5_ECHCG Uncharacterized protein OS=Echinochloa crus-galli OX=90397 GN=EC1Cp_p082 PE=4 SV=1
ch00	Eph1.1ch00.g000630.1	tr|U5TU67|U5TU67_SETIT Ribosomal protein L14 OS=Setaria italica OX=4555 GN=rpl14 PE=3 SV=1
ch00	Eph1.1ch00.g000640.1	tr|A0A1L2F0L2|A0A1L2F0L2_9POAL Translation initiation factor IF-1, chloroplastic OS=Echinochloa colona OX=90396 GN=infA PE=3 SV=1
ch00	Eph1.1ch00.g000650.1	sp|Q6L369|RR11_SACHY 30S ribosomal protein S11, chloroplastic OS=Saccharum hybrid OX=15819 GN=rps11 PE=3 SV=1
ch00	Eph1.1ch00.g000660.1	tr|A0A1D6HL77|A0A1D6HL77_MAIZE Cytochrome b OS=Zea mays OX=4577 GN=ZEAMMB73_Zm00001d018162 PE=4 SV=1
ch00	Eph1.1ch00.g000670.1	tr|Q2QW47|Q2QW47_ORYSJ Photosystem II P680 chlorophyll A apoprotein, putative OS=Oryza sativa subsp. japonica OX=39947 GN=LOC_Os12g10600 PE=4 SV=1
ch00	Eph1.1ch00.g000680.1	tr|U5TXC1|U5TXC1_SETIT Ribosomal protein L33 OS=Setaria italica OX=4555 GN=rpl33 PE=3 SV=1
ch00	Eph1.1ch00.g000690.1	sp|A1EA25|PSBE_AGRST Cytochrome b559 subunit alpha OS=Agrostis stolonifera OX=63632 GN=psbE PE=3 SV=1
ch00	Eph1.1ch00.g000700.1	tr|A0A446QEH7|A0A446QEH7_TRITD RuBisCO_large domain-containing protein OS=Triticum turgidum subsp. durum OX=4567 GN=TRITD_3Bv1G258230 PE=4 SV=1
ch00	Eph1.1ch00.g000720.1	tr|I1Q626|I1Q626_ORYGL DNA-directed RNA polymerase OS=Oryza glaberrima OX=4538 PE=4 SV=1
ch00	Eph1.1ch00.g000730.1	tr|A0A3L6D6V3|A0A3L6D6V3_MAIZE DNA-directed RNA polymerase OS=Zea mays OX=4577 GN=rpoB_2 PE=3 SV=1
ch00	Eph1.1ch00.g000740.1	sp|A8Y9F0|PSBA_LOLPR Photosystem II protein D1 OS=Lolium perenne OX=4522 GN=psbA PE=3 SV=1
ch00	Eph1.1ch00.g000750.1	tr|A0A7G6KK50|A0A7G6KK50_9POAL Ribosomal protein L23 OS=Dichanthelium portoricense OX=1620044 GN=rpl23 PE=3 SV=1
ch00	Eph1.1ch00.g000770.1	tr|A0A3L6D6V3|A0A3L6D6V3_MAIZE DNA-directed RNA polymerase OS=Zea mays OX=4577 GN=rpoB_2 PE=3 SV=1
ch00	Eph1.1ch00.g000780.1	tr|A0A0S2RKS4|A0A0S2RKS4_ECHCG DNA-directed RNA polymerase subunit beta'' OS=Echinochloa crus-galli OX=90397 GN=rpoC2 PE=3 SV=1
ch00	Eph1.1ch00.g000790.1	tr|A0A1Y3BU64|A0A1Y3BU64_HELAN Putative photosystem antenna protein-like protein OS=Helianthus annuus OX=4232 GN=HannXRQ_Chr00c0314g0573511 PE=4 SV=1
ch00	Eph1.1ch00.g000800.1	tr|U5TXC1|U5TXC1_SETIT Ribosomal protein L33 OS=Setaria italica OX=4555 GN=rpl33 PE=3 SV=1
ch00	Eph1.1ch00.g000810.1	sp|A1EA25|PSBE_AGRST Cytochrome b559 subunit alpha OS=Agrostis stolonifera OX=63632 GN=psbE PE=3 SV=1
ch00	Eph1.1ch00.g000820.1	tr|M9VAK2|M9VAK2_ECHCG Ribulose bisphosphate carboxylase large chain OS=Echinochloa crus-galli OX=90397 PE=2 SV=1
ch00	Eph1.1ch00.g000830.1	tr|A0A3L6D6J4|A0A3L6D6J4_MAIZE H(+)-transporting two-sector ATPase OS=Zea mays OX=4577 GN=atpB_1 PE=3 SV=1
ch00	Eph1.1ch00.g000850.1	tr|A0A835F158|A0A835F158_9POAL Uncharacterized protein OS=Digitaria exilis OX=1010633 GN=HU200_019984 PE=4 SV=1
ch00	Eph1.1ch00.g000890.1	tr|A0A835F404|A0A835F404_9POAL Uncharacterized protein OS=Digitaria exilis OX=1010633 GN=HU200_018513 PE=4 SV=1
ch00	Eph1.1ch00.g000910.1	tr|A0A811RXU4|A0A811RXU4_9POAL Hypothetical protein OS=Miscanthus lutarioriparius OX=422564 GN=NCGR_LOCUS57534 PE=4 SV=1
ch00	Eph1.1ch00.g000920.1	tr|A0A835F158|A0A835F158_9POAL Uncharacterized protein OS=Digitaria exilis OX=1010633 GN=HU200_019984 PE=4 SV=1
ch00	Eph1.1ch00.g000970.1	tr|A0A7G6KK50|A0A7G6KK50_9POAL Ribosomal protein L23 OS=Dichanthelium portoricense OX=1620044 GN=rpl23 PE=3 SV=1
ch00	Eph1.1ch00.g000980.1	sp|A8Y9F0|PSBA_LOLPR Photosystem II protein D1 OS=Lolium perenne OX=4522 GN=psbA PE=3 SV=1
ch00	Eph1.1ch00.g001010.1	tr|A0A8F5Z7W6|A0A8F5Z7W6_9POAL Uncharacterized protein OS=Stipa capillata OX=665498 GN=orf121-a PE=4 SV=1
ch00	Eph1.1ch00.g001020.1	tr|A0A7G6KK53|A0A7G6KK53_9POAL Uncharacterized protein ycf68 OS=Dichanthelium portoricense OX=1620044 GN=ycf68 PE=3 SV=1
ch00	Eph1.1ch00.g001030.1	tr|A0A0S2RLE5|A0A0S2RLE5_ECHCG Uncharacterized protein OS=Echinochloa crus-galli OX=90397 GN=EC1Cp_p082 PE=4 SV=1
ch00	Eph1.1ch00.g001050.1	tr|A0A7G6KK50|A0A7G6KK50_9POAL Ribosomal protein L23 OS=Dichanthelium portoricense OX=1620044 GN=rpl23 PE=3 SV=1
ch00	Eph1.1ch00.g001060.1	tr|U5TU67|U5TU67_SETIT Ribosomal protein L14 OS=Setaria italica OX=4555 GN=rpl14 PE=3 SV=1
ch00	Eph1.1ch00.g001070.1	tr|A0A2T7D584|A0A2T7D584_9POAL S1-like domain-containing protein OS=Panicum hallii var. hallii OX=1504633 GN=GQ55_6G083300 PE=3 SV=1
ch00	Eph1.1ch00.g001080.1	sp|Q6L369|RR11_SACHY 30S ribosomal protein S11, chloroplastic OS=Saccharum hybrid OX=15819 GN=rps11 PE=3 SV=1
ch00	Eph1.1ch00.g001090.1	tr|A0A1D6HL77|A0A1D6HL77_MAIZE Cytochrome b OS=Zea mays OX=4577 GN=ZEAMMB73_Zm00001d018162 PE=4 SV=1
ch00	Eph1.1ch00.g001100.1	tr|A0A072TLG9|A0A072TLG9_MEDTR Multifunctional fusion protein OS=Medicago truncatula OX=3880 GN=MTR_0002s0510 PE=3 SV=1
ch00	Eph1.1ch00.g001110.1	tr|A0A3L6D6V3|A0A3L6D6V3_MAIZE DNA-directed RNA polymerase OS=Zea mays OX=4577 GN=rpoB_2 PE=3 SV=1
ch00	Eph1.1ch00.g001120.1	tr|A0A1Z3MK52|A0A1Z3MK52_9POAL Photosystem II protein D1 (Fragment) OS=Thinopyrum distichum OX=379302 GN=psbA PE=3 SV=1
ch00	Eph1.1ch00.g001140.1	tr|A0A0S2RLE5|A0A0S2RLE5_ECHCG Uncharacterized protein OS=Echinochloa crus-galli OX=90397 GN=EC1Cp_p082 PE=4 SV=1
ch00	Eph1.1ch00.g001150.1	sp|A1EA03|ATPH_AGRST ATP synthase subunit c, chloroplastic OS=Agrostis stolonifera OX=63632 GN=atpH PE=3 SV=1
ch00	Eph1.1ch00.g001160.1	tr|A0A3L6PBS3|A0A3L6PBS3_PANMI Uncharacterized protein ycf68 OS=Panicum miliaceum OX=4540 GN=C2845_PM10G13070 PE=3 SV=1
ch00	Eph1.1ch00.g001200.1	tr|A0A7G6KK53|A0A7G6KK53_9POAL Uncharacterized protein ycf68 OS=Dichanthelium portoricense OX=1620044 GN=ycf68 PE=3 SV=1
ch00	Eph1.1ch00.g001210.1	tr|A0A8F5Z7W6|A0A8F5Z7W6_9POAL Uncharacterized protein OS=Stipa capillata OX=665498 GN=orf121-a PE=4 SV=1
ch00	Eph1.1ch00.g001220.1	sp|Q6L3D3|RR15_SACHY 30S ribosomal protein S15, chloroplastic OS=Saccharum hybrid OX=15819 GN=rps15-A PE=3 SV=1
ch00	Eph1.1ch00.g001230.1	sp|A1YV25|PSAC_AEGTA Photosystem I iron-sulfur center OS=Aegilops tauschii OX=37682 GN=psaC PE=3 SV=1
ch00	Eph1.1ch00.g001240.1	sp|Q6L3D3|RR15_SACHY 30S ribosomal protein S15, chloroplastic OS=Saccharum hybrid OX=15819 GN=rps15-A PE=3 SV=1
ch00	Eph1.1ch00.g001250.1	tr|A0A8F5Z7W6|A0A8F5Z7W6_9POAL Uncharacterized protein OS=Stipa capillata OX=665498 GN=orf121-a PE=4 SV=1
ch00	Eph1.1ch00.g001260.1	tr|A0A341X5B3|A0A341X5B3_WHEAT Uncharacterized protein OS=Triticum aestivum OX=4565 PE=4 SV=1
ch00	Eph1.1ch00.g001270.1	tr|A0A368PEJ6|A0A368PEJ6_SETIT Uncharacterized protein OS=Setaria italica OX=4555 GN=SETIT_J015300v2 PE=4 SV=1
ch00	Eph1.1ch00.g001280.1	tr|A0A3L6D6J4|A0A3L6D6J4_MAIZE H(+)-transporting two-sector ATPase OS=Zea mays OX=4577 GN=atpB_1 PE=3 SV=1
ch00	Eph1.1ch00.g001290.1	tr|A0A3L6PBS3|A0A3L6PBS3_PANMI Uncharacterized protein ycf68 OS=Panicum miliaceum OX=4540 GN=C2845_PM10G13070 PE=3 SV=1
ch00	Eph1.1ch00.g001320.1	tr|A0A3L6PWZ8|A0A3L6PWZ8_PANMI Rps7 (Mitochondrion) OS=Panicum miliaceum OX=4540 GN=C2845_PM16G00580 PE=3 SV=1
ch00	Eph1.1ch00.g001330.1	tr|A0A1L2F0H3|A0A1L2F0H3_9POAL ATP synthase epsilon chain, chloroplastic OS=Echinochloa colona OX=90396 GN=atpE PE=3 SV=1
ch00	Eph1.1ch00.g001340.1	tr|M9VAK2|M9VAK2_ECHCG Ribulose bisphosphate carboxylase large chain OS=Echinochloa crus-galli OX=90397 PE=2 SV=1
ch00	Eph1.1ch00.g001350.1	sp|A1EA25|PSBE_AGRST Cytochrome b559 subunit alpha OS=Agrostis stolonifera OX=63632 GN=psbE PE=3 SV=1
ch00	Eph1.1ch00.g001360.1	tr|U5TXC1|U5TXC1_SETIT Ribosomal protein L33 OS=Setaria italica OX=4555 GN=rpl33 PE=3 SV=1
ch00	Eph1.1ch00.g001370.1	tr|Q6R990|Q6R990_MAIZE Uncharacterized protein orf117-c OS=Zea mays OX=4577 GN=orf117-c PE=4 SV=1
ch00	Eph1.1ch00.g001380.1	sp|Q6L3D3|RR15_SACHY 30S ribosomal protein S15, chloroplastic OS=Saccharum hybrid OX=15819 GN=rps15-A PE=3 SV=1
ch00	Eph1.1ch00.g001390.1	sp|A1YV25|PSAC_AEGTA Photosystem I iron-sulfur center OS=Aegilops tauschii OX=37682 GN=psaC PE=3 SV=1
ch00	Eph1.1ch00.g001400.1	tr|A0A8F5Z7W6|A0A8F5Z7W6_9POAL Uncharacterized protein OS=Stipa capillata OX=665498 GN=orf121-a PE=4 SV=1
ch00	Eph1.1ch00.g001410.1	tr|A0A7G6KK53|A0A7G6KK53_9POAL Uncharacterized protein ycf68 OS=Dichanthelium portoricense OX=1620044 GN=ycf68 PE=3 SV=1
ch00	Eph1.1ch00.g001420.1	tr|A0A7G6KK53|A0A7G6KK53_9POAL Uncharacterized protein ycf68 OS=Dichanthelium portoricense OX=1620044 GN=ycf68 PE=3 SV=1
ch00	Eph1.1ch00.g001430.1	tr|A0A8F5Z7W6|A0A8F5Z7W6_9POAL Uncharacterized protein OS=Stipa capillata OX=665498 GN=orf121-a PE=4 SV=1
ch00	Eph1.1ch00.g001440.1	sp|Q6L3D3|RR15_SACHY 30S ribosomal protein S15, chloroplastic OS=Saccharum hybrid OX=15819 GN=rps15-A PE=3 SV=1
ch00	Eph1.1ch00.g001450.1	sp|A1YV25|PSAC_AEGTA Photosystem I iron-sulfur center OS=Aegilops tauschii OX=37682 GN=psaC PE=3 SV=1
ch00	Eph1.1ch00.g001460.1	sp|Q6L3D3|RR15_SACHY 30S ribosomal protein S15, chloroplastic OS=Saccharum hybrid OX=15819 GN=rps15-A PE=3 SV=1
ch00	Eph1.1ch00.g001470.1	tr|A0A8F5Z7W6|A0A8F5Z7W6_9POAL Uncharacterized protein OS=Stipa capillata OX=665498 GN=orf121-a PE=4 SV=1
ch00	Eph1.1ch00.g001480.1	tr|A0A446QEH7|A0A446QEH7_TRITD RuBisCO_large domain-containing protein OS=Triticum turgidum subsp. durum OX=4567 GN=TRITD_3Bv1G258230 PE=4 SV=1
ch00	Eph1.1ch00.g001490.1	sp|P07924|RT13_WHEAT Ribosomal protein S13, mitochondrial OS=Triticum aestivum OX=4565 GN=RPS13 PE=3 SV=2
ch00	Eph1.1ch00.g001520.1	tr|A0A7G6KK50|A0A7G6KK50_9POAL Ribosomal protein L23 OS=Dichanthelium portoricense OX=1620044 GN=rpl23 PE=3 SV=1
ch00	Eph1.1ch00.g001530.1	tr|U5TU67|U5TU67_SETIT Ribosomal protein L14 OS=Setaria italica OX=4555 GN=rpl14 PE=3 SV=1
ch00	Eph1.1ch00.g001540.1	tr|A0A1L2F0L2|A0A1L2F0L2_9POAL Translation initiation factor IF-1, chloroplastic OS=Echinochloa colona OX=90396 GN=infA PE=3 SV=1
ch00	Eph1.1ch00.g001550.1	sp|Q6L369|RR11_SACHY 30S ribosomal protein S11, chloroplastic OS=Saccharum hybrid OX=15819 GN=rps11 PE=3 SV=1
ch00	Eph1.1ch00.g001560.1	tr|A0A1D6HL77|A0A1D6HL77_MAIZE Cytochrome b OS=Zea mays OX=4577 GN=ZEAMMB73_Zm00001d018162 PE=4 SV=1
ch00	Eph1.1ch00.g001570.1	tr|Q2QW47|Q2QW47_ORYSJ Photosystem II P680 chlorophyll A apoprotein, putative OS=Oryza sativa subsp. japonica OX=39947 GN=LOC_Os12g10600 PE=4 SV=1
ch00	Eph1.1ch00.g001580.1	tr|U5TXC1|U5TXC1_SETIT Ribosomal protein L33 OS=Setaria italica OX=4555 GN=rpl33 PE=3 SV=1
ch00	Eph1.1ch00.g001590.1	tr|A0A7G6KK50|A0A7G6KK50_9POAL Ribosomal protein L23 OS=Dichanthelium portoricense OX=1620044 GN=rpl23 PE=3 SV=1
ch00	Eph1.1ch00.g001600.1	tr|A0A1L2F0L2|A0A1L2F0L2_9POAL Translation initiation factor IF-1, chloroplastic OS=Echinochloa colona OX=90396 GN=infA PE=3 SV=1
ch00	Eph1.1ch00.g001610.1	sp|Q6L369|RR11_SACHY 30S ribosomal protein S11, chloroplastic OS=Saccharum hybrid OX=15819 GN=rps11 PE=3 SV=1
ch00	Eph1.1ch00.g001620.1	tr|A0A1Y3BU64|A0A1Y3BU64_HELAN Putative photosystem antenna protein-like protein OS=Helianthus annuus OX=4232 GN=HannXRQ_Chr00c0314g0573511 PE=4 SV=1
ch00	Eph1.1ch00.g001630.1	tr|U5TXC1|U5TXC1_SETIT Ribosomal protein L33 OS=Setaria italica OX=4555 GN=rpl33 PE=3 SV=1
ch00	Eph1.1ch00.g001640.1	sp|A1EA25|PSBE_AGRST Cytochrome b559 subunit alpha OS=Agrostis stolonifera OX=63632 GN=psbE PE=3 SV=1
ch00	Eph1.1ch00.g001650.1	tr|A0A341PW24|A0A341PW24_WHEAT NAD(P)H dehydrogenase subunit H OS=Triticum aestivum OX=4565 PE=3 SV=1
ch00	Eph1.1ch00.g001660.1	tr|A0A446NMG1|A0A446NMG1_TRITD NAD(P)H dehydrogenase subunit H OS=Triticum turgidum subsp. durum OX=4567 GN=TRITD_3Av1G179040 PE=3 SV=1
ch00	Eph1.1ch00.g001670.1	tr|A0A2T7C7C0|A0A2T7C7C0_9POAL Uncharacterized protein OS=Panicum hallii var. hallii OX=1504633 GN=GQ55_9G271000 PE=4 SV=1
ch00	Eph1.1ch00.g001710.1	sp|A8Y9F0|PSBA_LOLPR Photosystem II protein D1 OS=Lolium perenne OX=4522 GN=psbA PE=3 SV=1
ch00	Eph1.1ch00.g001720.1	tr|A0A7G6KK50|A0A7G6KK50_9POAL Ribosomal protein L23 OS=Dichanthelium portoricense OX=1620044 GN=rpl23 PE=3 SV=1
ch00	Eph1.1ch00.g001740.1	tr|A0A0S2RLE5|A0A0S2RLE5_ECHCG Uncharacterized protein OS=Echinochloa crus-galli OX=90397 GN=EC1Cp_p082 PE=4 SV=1
ch00	Eph1.1ch00.g001750.1	tr|A0A8F5Z7W6|A0A8F5Z7W6_9POAL Uncharacterized protein OS=Stipa capillata OX=665498 GN=orf121-a PE=4 SV=1
ch00	Eph1.1ch00.g001760.1	sp|Q6L3D3|RR15_SACHY 30S ribosomal protein S15, chloroplastic OS=Saccharum hybrid OX=15819 GN=rps15-A PE=3 SV=1
ch00	Eph1.1ch00.g001770.1	tr|A0A452YME9|A0A452YME9_AEGTS Uncharacterized protein OS=Aegilops tauschii subsp. strangulata OX=200361 PE=4 SV=1
ch00	Eph1.1ch00.g001780.1	tr|A0A2G2XBW2|A0A2G2XBW2_CAPBA DNA-directed RNA polymerase OS=Capsicum baccatum OX=33114 GN=CQW23_03459 PE=3 SV=1
ch00	Eph1.1ch00.g001790.1	tr|A0A3L6D6V3|A0A3L6D6V3_MAIZE DNA-directed RNA polymerase OS=Zea mays OX=4577 GN=rpoB_2 PE=3 SV=1
ch00	Eph1.1ch00.g001800.1	sp|A8Y9F0|PSBA_LOLPR Photosystem II protein D1 OS=Lolium perenne OX=4522 GN=psbA PE=3 SV=1
ch00	Eph1.1ch00.g001810.1	tr|A0A368PEJ6|A0A368PEJ6_SETIT Uncharacterized protein OS=Setaria italica OX=4555 GN=SETIT_J015300v2 PE=4 SV=1
ch00	Eph1.1ch00.g001820.1	tr|A0A7G6KK50|A0A7G6KK50_9POAL Ribosomal protein L23 OS=Dichanthelium portoricense OX=1620044 GN=rpl23 PE=3 SV=1
ch00	Eph1.1ch00.g001840.1	tr|A0A368PEJ6|A0A368PEJ6_SETIT Uncharacterized protein OS=Setaria italica OX=4555 GN=SETIT_J015300v2 PE=4 SV=1
ch00	Eph1.1ch00.g001850.1	tr|A0A368PEJ6|A0A368PEJ6_SETIT Uncharacterized protein OS=Setaria italica OX=4555 GN=SETIT_J015300v2 PE=4 SV=1
ch00	Eph1.1ch00.g001860.1	tr|A0A0R6DY16|A0A0R6DY16_ORYSA Ribulose bisphosphate carboxylase large chain (Fragment) OS=Oryza sativa OX=4530 GN=rbcL PE=3 SV=1
ch00	Eph1.1ch00.g001870.1	tr|A0A3L6D6J4|A0A3L6D6J4_MAIZE H(+)-transporting two-sector ATPase OS=Zea mays OX=4577 GN=atpB_1 PE=3 SV=1
ch00	Eph1.1ch00.g001880.1	sp|A1EA03|ATPH_AGRST ATP synthase subunit c, chloroplastic OS=Agrostis stolonifera OX=63632 GN=atpH PE=3 SV=1
ch00	Eph1.1ch00.g001890.1	sp|Q6L3D3|RR15_SACHY 30S ribosomal protein S15, chloroplastic OS=Saccharum hybrid OX=15819 GN=rps15-A PE=3 SV=1
ch00	Eph1.1ch00.g001900.1	sp|A1YV25|PSAC_AEGTA Photosystem I iron-sulfur center OS=Aegilops tauschii OX=37682 GN=psaC PE=3 SV=1
ch00	Eph1.1ch00.g001910.1	sp|Q6L3D3|RR15_SACHY 30S ribosomal protein S15, chloroplastic OS=Saccharum hybrid OX=15819 GN=rps15-A PE=3 SV=1
ch00	Eph1.1ch00.g001920.1	tr|A0A8F5Z7W6|A0A8F5Z7W6_9POAL Uncharacterized protein OS=Stipa capillata OX=665498 GN=orf121-a PE=4 SV=1
ch00	Eph1.1ch00.g001930.1	tr|A0A7G6KK53|A0A7G6KK53_9POAL Uncharacterized protein ycf68 OS=Dichanthelium portoricense OX=1620044 GN=ycf68 PE=3 SV=1
ch00	Eph1.1ch00.g001940.1	tr|A0A1Y3BU64|A0A1Y3BU64_HELAN Putative photosystem antenna protein-like protein OS=Helianthus annuus OX=4232 GN=HannXRQ_Chr00c0314g0573511 PE=4 SV=1
ch00	Eph1.1ch00.g001950.1	tr|U5TXC1|U5TXC1_SETIT Ribosomal protein L33 OS=Setaria italica OX=4555 GN=rpl33 PE=3 SV=1
ch00	Eph1.1ch00.g001960.1	tr|A0A218LXB3|A0A218LXB3_TRIMO Cytochrome b559 subunit alpha (Fragment) OS=Triticum monococcum OX=4568 GN=psbE PE=3 SV=1
ch00	Eph1.1ch00.g001970.1	tr|A0A446QEH7|A0A446QEH7_TRITD RuBisCO_large domain-containing protein OS=Triticum turgidum subsp. durum OX=4567 GN=TRITD_3Bv1G258230 PE=4 SV=1
ch00	Eph1.1ch00.g002010.1	tr|A0A1D8I1W6|A0A1D8I1W6_ORYRU Transmembrane protein OS=Oryza rufipogon OX=4529 GN=orf367 PE=4 SV=1
ch00	Eph1.1ch00.g002040.1	tr|A0A2W6D5I3|A0A2W6D5I3_9PSEU GNAT family N-acetyltransferase OS=Pseudonocardiales bacterium OX=2201155 GN=DLM58_18775 PE=4 SV=1
ch00	Eph1.1ch00.g002050.1	tr|A0A2W6DSD8|A0A2W6DSD8_9PSEU HAD family hydrolase OS=Pseudonocardiales bacterium OX=2201155 GN=DLM58_18770 PE=4 SV=1
ch00	Eph1.1ch00.g002080.1	tr|A0A2W6CV36|A0A2W6CV36_9PSEU Transcription termination/antitermination protein NusA OS=Pseudonocardiales bacterium OX=2201155 GN=nusA PE=3 SV=1
ch00	Eph1.1ch00.g002090.1	tr|A0A1G8RLF0|A0A1G8RLF0_9ACTN Translation initiation factor IF-2 OS=Frankineae bacterium MT45 OX=1882833 GN=infB PE=3 SV=1
ch00	Eph1.1ch00.g002110.1	tr|A0A7W7CLU8|A0A7W7CLU8_9ACTN GNAT superfamily N-acetyltransferase OS=Actinoplanes abujensis OX=882441 GN=BKA14_000812 PE=4 SV=1
ch00	Eph1.1ch00.g002120.1	tr|A0A7G8WP83|A0A7G8WP83_9ACTN MATE family efflux transporter OS=Nakamurella sp. PAMC28650 OX=2762325 GN=H7F38_05350 PE=4 SV=1
ch00	Eph1.1ch00.g002130.1	tr|A0A1H1FH04|A0A1H1FH04_9ACTN tRNA pseudouridine synthase B OS=Thermostaphylospora chromogena OX=35622 GN=truB PE=3 SV=1
ch00	Eph1.1ch00.g002180.1	tr|A0A2W6BUS6|A0A2W6BUS6_9PSEU Dihydroorotase OS=Pseudonocardiales bacterium OX=2201155 GN=pyrC PE=3 SV=1
ch00	Eph1.1ch00.g002200.1	tr|A0A2W6BUT4|A0A2W6BUT4_9PSEU Carbamoyl-phosphate synthase small chain OS=Pseudonocardiales bacterium OX=2201155 GN=carA PE=3 SV=1
ch00	Eph1.1ch00.g002210.1	tr|A0A2W6BV79|A0A2W6BV79_9PSEU Carbamoyl-phosphate synthase (glutamine-hydrolyzing) (Fragment) OS=Pseudonocardiales bacterium OX=2201155 GN=carB PE=3 SV=1
ch00	Eph1.1ch00.g002220.1	tr|A0A2W6EFU5|A0A2W6EFU5_9PSEU Carbamoyl-phosphate synthase (glutamine-hydrolyzing) OS=Pseudonocardiales bacterium OX=2201155 GN=carB PE=3 SV=1
ch00	Eph1.1ch00.g002230.1	tr|A0A522QB11|A0A522QB11_9ACTN Dihydroorotate dehydrogenase OS=Jatrophihabitans sp. OX=1932789 GN=pyrD PE=3 SV=1
ch00	Eph1.1ch00.g002240.1	tr|A0A1G8S8Q1|A0A1G8S8Q1_9ACTN Orotidine 5'-phosphate decarboxylase OS=Frankineae bacterium MT45 OX=1882833 GN=pyrF PE=3 SV=1
ch00	Eph1.1ch00.g002250.1	tr|A0A8F5A1E4|A0A8F5A1E4_9ACTN Guanylate kinase OS=Modestobacter sp. L9-4 OX=2851567 GN=gmk PE=3 SV=1
ch00	Eph1.1ch00.g002270.1	tr|A0A2W6C9T8|A0A2W6C9T8_9PSEU NAD(P) transhydrogenase subunit beta OS=Pseudonocardiales bacterium OX=2201155 GN=DLM57_06725 PE=3 SV=1
ch00	Eph1.1ch00.g002280.1	tr|A0A2W6C9T8|A0A2W6C9T8_9PSEU NAD(P) transhydrogenase subunit beta OS=Pseudonocardiales bacterium OX=2201155 GN=DLM57_06725 PE=3 SV=1
ch00	Eph1.1ch00.g002300.1	tr|A0A2W6CAB4|A0A2W6CAB4_9PSEU DNA-directed RNA polymerase subunit omega OS=Pseudonocardiales bacterium OX=2201155 GN=rpoZ PE=3 SV=1
ch00	Eph1.1ch00.g002310.1	tr|A0A1M5LTI5|A0A1M5LTI5_9ACTN Coenzyme A biosynthesis bifunctional protein CoaBC OS=Jatrophihabitans endophyticus OX=1206085 GN=coaBC PE=3 SV=1
ch00	Eph1.1ch00.g002320.1	tr|A0A1M5LRQ3|A0A1M5LRQ3_9ACTN S-adenosylmethionine synthase OS=Jatrophihabitans endophyticus OX=1206085 GN=metK PE=3 SV=1
ch00	Eph1.1ch00.g002330.1	tr|A0A1M5LSE0|A0A1M5LSE0_9ACTN Probable primosomal protein N' OS=Jatrophihabitans endophyticus OX=1206085 GN=priA PE=3 SV=1
ch00	Eph1.1ch00.g002340.1	tr|A0A6J4I7T2|A0A6J4I7T2_9ACTN Valine--tRNA ligase OS=uncultured Corynebacteriales bacterium OX=581187 GN=valS PE=3 SV=1
ch00	Eph1.1ch00.g002350.1	sp|Q6L3D3|RR15_SACHY 30S ribosomal protein S15, chloroplastic OS=Saccharum hybrid OX=15819 GN=rps15-A PE=3 SV=1
ch00	Eph1.1ch00.g002360.1	sp|A1YV25|PSAC_AEGTA Photosystem I iron-sulfur center OS=Aegilops tauschii OX=37682 GN=psaC PE=3 SV=1
ch00	Eph1.1ch00.g002370.1	sp|Q6L3D3|RR15_SACHY 30S ribosomal protein S15, chloroplastic OS=Saccharum hybrid OX=15819 GN=rps15-A PE=3 SV=1
ch00	Eph1.1ch00.g002380.1	tr|A0A8F5Z7W6|A0A8F5Z7W6_9POAL Uncharacterized protein OS=Stipa capillata OX=665498 GN=orf121-a PE=4 SV=1
ch00	Eph1.1ch00.g002390.1	tr|A0A7G6KK53|A0A7G6KK53_9POAL Uncharacterized protein ycf68 OS=Dichanthelium portoricense OX=1620044 GN=ycf68 PE=3 SV=1
ch00	Eph1.1ch00.g002400.1	tr|A0A0S2RLE5|A0A0S2RLE5_ECHCG Uncharacterized protein OS=Echinochloa crus-galli OX=90397 GN=EC1Cp_p082 PE=4 SV=1
ch00	Eph1.1ch00.g002410.1	tr|A0A3B6PMM9|A0A3B6PMM9_WHEAT Uncharacterized protein OS=Triticum aestivum OX=4565 PE=3 SV=1
ch00	Eph1.1ch00.g002430.1	tr|Q339H4|Q339H4_ORYSJ DNA-directed RNA polymerase subunit beta OS=Oryza sativa subsp. japonica OX=39947 GN=LOC_Os10g21220 PE=3 SV=2
ch00	Eph1.1ch00.g002440.1	tr|A0A8F5Z7W6|A0A8F5Z7W6_9POAL Uncharacterized protein OS=Stipa capillata OX=665498 GN=orf121-a PE=4 SV=1
ch00	Eph1.1ch00.g002450.1	tr|A0A7G6KK53|A0A7G6KK53_9POAL Uncharacterized protein ycf68 OS=Dichanthelium portoricense OX=1620044 GN=ycf68 PE=3 SV=1
ch00	Eph1.1ch00.g002460.1	tr|A0A0S2RLE5|A0A0S2RLE5_ECHCG Uncharacterized protein OS=Echinochloa crus-galli OX=90397 GN=EC1Cp_p082 PE=4 SV=1
ch00	Eph1.1ch00.g002480.1	tr|A0A7G6KK50|A0A7G6KK50_9POAL Ribosomal protein L23 OS=Dichanthelium portoricense OX=1620044 GN=rpl23 PE=3 SV=1
ch00	Eph1.1ch00.g002490.1	sp|A8Y9F0|PSBA_LOLPR Photosystem II protein D1 OS=Lolium perenne OX=4522 GN=psbA PE=3 SV=1
ch00	Eph1.1ch00.g002500.1	tr|A0A8F5Z7W6|A0A8F5Z7W6_9POAL Uncharacterized protein OS=Stipa capillata OX=665498 GN=orf121-a PE=4 SV=1
ch00	Eph1.1ch00.g002510.1	tr|A0A7G6KK53|A0A7G6KK53_9POAL Uncharacterized protein ycf68 OS=Dichanthelium portoricense OX=1620044 GN=ycf68 PE=3 SV=1
ch00	Eph1.1ch00.g002530.1	tr|A0A7G6KK50|A0A7G6KK50_9POAL Ribosomal protein L23 OS=Dichanthelium portoricense OX=1620044 GN=rpl23 PE=3 SV=1
ch00	Eph1.1ch00.g002540.1	tr|A0A368PEJ6|A0A368PEJ6_SETIT Uncharacterized protein OS=Setaria italica OX=4555 GN=SETIT_J015300v2 PE=4 SV=1
ch00	Eph1.1ch00.g002550.1	tr|U5TU67|U5TU67_SETIT Ribosomal protein L14 OS=Setaria italica OX=4555 GN=rpl14 PE=3 SV=1
ch00	Eph1.1ch00.g002560.1	tr|A0A1L2F0L2|A0A1L2F0L2_9POAL Translation initiation factor IF-1, chloroplastic OS=Echinochloa colona OX=90396 GN=infA PE=3 SV=1
ch00	Eph1.1ch00.g002570.1	sp|Q6L369|RR11_SACHY 30S ribosomal protein S11, chloroplastic OS=Saccharum hybrid OX=15819 GN=rps11 PE=3 SV=1
ch00	Eph1.1ch00.g002580.1	tr|Q339H4|Q339H4_ORYSJ DNA-directed RNA polymerase subunit beta OS=Oryza sativa subsp. japonica OX=39947 GN=LOC_Os10g21220 PE=3 SV=2
ch00	Eph1.1ch00.g002590.1	sp|A1EA03|ATPH_AGRST ATP synthase subunit c, chloroplastic OS=Agrostis stolonifera OX=63632 GN=atpH PE=3 SV=1
ch00	Eph1.1ch00.g002600.1	tr|M9VAK2|M9VAK2_ECHCG Ribulose bisphosphate carboxylase large chain OS=Echinochloa crus-galli OX=90397 PE=2 SV=1
ch00	Eph1.1ch00.g002610.1	tr|A0A3L6D6J4|A0A3L6D6J4_MAIZE H(+)-transporting two-sector ATPase OS=Zea mays OX=4577 GN=atpB_1 PE=3 SV=1
ch00	Eph1.1ch00.g002620.1	sp|A1EA03|ATPH_AGRST ATP synthase subunit c, chloroplastic OS=Agrostis stolonifera OX=63632 GN=atpH PE=3 SV=1
ch00	Eph1.1ch00.g002630.1	tr|A0A341X5B3|A0A341X5B3_WHEAT Uncharacterized protein OS=Triticum aestivum OX=4565 PE=4 SV=1
ch00	Eph1.1ch00.g002640.1	tr|A0A3L6PWZ8|A0A3L6PWZ8_PANMI Rps7 (Mitochondrion) OS=Panicum miliaceum OX=4540 GN=C2845_PM16G00580 PE=3 SV=1
ch00	Eph1.1ch00.g002650.1	tr|A0A7G6KK50|A0A7G6KK50_9POAL Ribosomal protein L23 OS=Dichanthelium portoricense OX=1620044 GN=rpl23 PE=3 SV=1
ch00	Eph1.1ch00.g002660.1	tr|A0A368PEJ6|A0A368PEJ6_SETIT Uncharacterized protein OS=Setaria italica OX=4555 GN=SETIT_J015300v2 PE=4 SV=1
ch00	Eph1.1ch00.g002670.1	sp|A8Y9F0|PSBA_LOLPR Photosystem II protein D1 OS=Lolium perenne OX=4522 GN=psbA PE=3 SV=1
ch00	Eph1.1ch00.g002680.1	tr|A0A452YM91|A0A452YM91_AEGTS DNA-directed RNA polymerase OS=Aegilops tauschii subsp. strangulata OX=200361 PE=3 SV=1
ch00	Eph1.1ch00.g002690.1	sp|A1YV25|PSAC_AEGTA Photosystem I iron-sulfur center OS=Aegilops tauschii OX=37682 GN=psaC PE=3 SV=1
ch00	Eph1.1ch00.g002700.1	sp|Q6L3D3|RR15_SACHY 30S ribosomal protein S15, chloroplastic OS=Saccharum hybrid OX=15819 GN=rps15-A PE=3 SV=1
ch00	Eph1.1ch00.g002710.1	tr|A0A8F5Z7W6|A0A8F5Z7W6_9POAL Uncharacterized protein OS=Stipa capillata OX=665498 GN=orf121-a PE=4 SV=1
ch00	Eph1.1ch00.g002720.1	tr|A0A7G6KK53|A0A7G6KK53_9POAL Uncharacterized protein ycf68 OS=Dichanthelium portoricense OX=1620044 GN=ycf68 PE=3 SV=1
ch00	Eph1.1ch00.g002730.1	tr|A0A199UTF9|A0A199UTF9_ANACO ATP synthase subunit C, plastid OS=Ananas comosus OX=4615 GN=ACMD2_10609 PE=3 SV=1
ch00	Eph1.1ch00.g002750.1	tr|A0A2T7D584|A0A2T7D584_9POAL S1-like domain-containing protein OS=Panicum hallii var. hallii OX=1504633 GN=GQ55_6G083300 PE=3 SV=1
ch00	Eph1.1ch00.g002760.1	sp|Q6L369|RR11_SACHY 30S ribosomal protein S11, chloroplastic OS=Saccharum hybrid OX=15819 GN=rps11 PE=3 SV=1
ch00	Eph1.1ch00.g002770.1	tr|Q2QW47|Q2QW47_ORYSJ Photosystem II P680 chlorophyll A apoprotein, putative OS=Oryza sativa subsp. japonica OX=39947 GN=LOC_Os12g10600 PE=4 SV=1
ch00	Eph1.1ch00.g002780.1	tr|U5TXC1|U5TXC1_SETIT Ribosomal protein L33 OS=Setaria italica OX=4555 GN=rpl33 PE=3 SV=1
ch00	Eph1.1ch00.g002790.1	sp|Q6L3D3|RR15_SACHY 30S ribosomal protein S15, chloroplastic OS=Saccharum hybrid OX=15819 GN=rps15-A PE=3 SV=1
ch00	Eph1.1ch00.g002800.1	sp|A1YV25|PSAC_AEGTA Photosystem I iron-sulfur center OS=Aegilops tauschii OX=37682 GN=psaC PE=3 SV=1
ch00	Eph1.1ch00.g002810.1	sp|Q6L3D3|RR15_SACHY 30S ribosomal protein S15, chloroplastic OS=Saccharum hybrid OX=15819 GN=rps15-A PE=3 SV=1
ch00	Eph1.1ch00.g002820.1	tr|A0A8F5Z7W6|A0A8F5Z7W6_9POAL Uncharacterized protein OS=Stipa capillata OX=665498 GN=orf121-a PE=4 SV=1
ch00	Eph1.1ch00.g002830.1	tr|A0A7G6KK53|A0A7G6KK53_9POAL Uncharacterized protein ycf68 OS=Dichanthelium portoricense OX=1620044 GN=ycf68 PE=3 SV=1
ch00	Eph1.1ch00.g002840.1	tr|Q6R9K5|Q6R9K5_MAIZE Uncharacterized protein orf99-c OS=Zea mays OX=4577 GN=orf99-c PE=4 SV=1
ch00	Eph1.1ch00.g002860.1	tr|A0A7G6KK50|A0A7G6KK50_9POAL Ribosomal protein L23 OS=Dichanthelium portoricense OX=1620044 GN=rpl23 PE=3 SV=1
ch00	Eph1.1ch00.g002870.1	tr|A0A368PEJ6|A0A368PEJ6_SETIT Uncharacterized protein OS=Setaria italica OX=4555 GN=SETIT_J015300v2 PE=4 SV=1
ch00	Eph1.1ch00.g002880.1	sp|A8Y9F0|PSBA_LOLPR Photosystem II protein D1 OS=Lolium perenne OX=4522 GN=psbA PE=3 SV=1
ch00	Eph1.1ch00.g002890.1	tr|A0A452YM91|A0A452YM91_AEGTS DNA-directed RNA polymerase OS=Aegilops tauschii subsp. strangulata OX=200361 PE=3 SV=1
ch00	Eph1.1ch00.g002900.1	tr|A0A341X5B3|A0A341X5B3_WHEAT Uncharacterized protein OS=Triticum aestivum OX=4565 PE=4 SV=1
ch00	Eph1.1ch00.g002940.1	tr|Q6R990|Q6R990_MAIZE Uncharacterized protein orf117-c OS=Zea mays OX=4577 GN=orf117-c PE=4 SV=1
ch00	Eph1.1ch00.g002960.1	tr|A0A0S2RLE5|A0A0S2RLE5_ECHCG Uncharacterized protein OS=Echinochloa crus-galli OX=90397 GN=EC1Cp_p082 PE=4 SV=1
ch00	Eph1.1ch00.g002970.1	tr|A0A7G6KK53|A0A7G6KK53_9POAL Uncharacterized protein ycf68 OS=Dichanthelium portoricense OX=1620044 GN=ycf68 PE=3 SV=1
ch00	Eph1.1ch00.g002980.1	tr|A0A8F5Z7W6|A0A8F5Z7W6_9POAL Uncharacterized protein OS=Stipa capillata OX=665498 GN=orf121-a PE=4 SV=1
ch00	Eph1.1ch00.g002990.1	sp|Q6L3D3|RR15_SACHY 30S ribosomal protein S15, chloroplastic OS=Saccharum hybrid OX=15819 GN=rps15-A PE=3 SV=1
ch00	Eph1.1ch00.g003000.1	sp|A1YV25|PSAC_AEGTA Photosystem I iron-sulfur center OS=Aegilops tauschii OX=37682 GN=psaC PE=3 SV=1
ch00	Eph1.1ch00.g003010.1	sp|Q6L3D3|RR15_SACHY 30S ribosomal protein S15, chloroplastic OS=Saccharum hybrid OX=15819 GN=rps15-A PE=3 SV=1
ch00	Eph1.1ch00.g003020.1	sp|Q6L3D3|RR15_SACHY 30S ribosomal protein S15, chloroplastic OS=Saccharum hybrid OX=15819 GN=rps15-A PE=3 SV=1
ch00	Eph1.1ch00.g003030.1	sp|A1YV25|PSAC_AEGTA Photosystem I iron-sulfur center OS=Aegilops tauschii OX=37682 GN=psaC PE=3 SV=1
ch00	Eph1.1ch00.g003040.1	sp|Q6L3D3|RR15_SACHY 30S ribosomal protein S15, chloroplastic OS=Saccharum hybrid OX=15819 GN=rps15-A PE=3 SV=1
ch00	Eph1.1ch00.g003050.1	tr|A0A8F5Z7W6|A0A8F5Z7W6_9POAL Uncharacterized protein OS=Stipa capillata OX=665498 GN=orf121-a PE=4 SV=1
ch00	Eph1.1ch00.g003060.1	tr|A0A7G6KK53|A0A7G6KK53_9POAL Uncharacterized protein ycf68 OS=Dichanthelium portoricense OX=1620044 GN=ycf68 PE=3 SV=1
ch00	Eph1.1ch00.g003070.1	tr|A0A0S2RLE5|A0A0S2RLE5_ECHCG Uncharacterized protein OS=Echinochloa crus-galli OX=90397 GN=EC1Cp_p082 PE=4 SV=1
ch00	Eph1.1ch00.g003090.1	tr|H0I4A6|H0I4A6_SORBI Uncharacterized protein OS=Sorghum bicolor OX=4558 GN=M3S_E10 PE=3 SV=1
ch00	Eph1.1ch00.g003100.1	tr|A0A1D8I1W6|A0A1D8I1W6_ORYRU Transmembrane protein OS=Oryza rufipogon OX=4529 GN=orf367 PE=4 SV=1
ch00	Eph1.1ch00.g003110.1	tr|A0A341X5B3|A0A341X5B3_WHEAT Uncharacterized protein OS=Triticum aestivum OX=4565 PE=4 SV=1
ch00	Eph1.1ch00.g003120.1	tr|A0A446NMG1|A0A446NMG1_TRITD NAD(P)H dehydrogenase subunit H OS=Triticum turgidum subsp. durum OX=4567 GN=TRITD_3Av1G179040 PE=3 SV=1
ch00	Eph1.1ch00.g003130.1	tr|A0A341PW24|A0A341PW24_WHEAT NAD(P)H dehydrogenase subunit H OS=Triticum aestivum OX=4565 PE=3 SV=1
ch00	Eph1.1ch00.g003230.1	tr|D0LFI3|D0LFI3_GORB4 Helix-turn-helix domain protein OS=Gordonia bronchialis (strain ATCC 25592 / DSM 43247 / BCRC 13721 / JCM 3198 / KCTC 3076 / NBRC 16047 / NCTC 10667) OX=526226 GN=Gbro_4919 PE=4 SV=1
ch00	Eph1.1ch00.g003260.1	tr|D0LFI6|D0LFI6_GORB4 DNA (cytosine-5-)-methyltransferase OS=Gordonia bronchialis (strain ATCC 25592 / DSM 43247 / BCRC 13721 / JCM 3198 / KCTC 3076 / NBRC 16047 / NCTC 10667) OX=526226 GN=Gbro_4922 PE=4 SV=1
ch00	Eph1.1ch00.g003270.1	tr|D0LFI6|D0LFI6_GORB4 DNA (cytosine-5-)-methyltransferase OS=Gordonia bronchialis (strain ATCC 25592 / DSM 43247 / BCRC 13721 / JCM 3198 / KCTC 3076 / NBRC 16047 / NCTC 10667) OX=526226 GN=Gbro_4922 PE=4 SV=1
ch00	Eph1.1ch00.g003280.1	tr|J9SKA0|J9SKA0_9ACTN Uncharacterized protein OS=Gordonia sp. KTR9 OX=337191 GN=KTR9_5332 PE=4 SV=1
ch00	Eph1.1ch00.g003300.1	tr|H6MVK9|H6MVK9_GORPV Glutaredoxin-like protein NrdH OS=Gordonia polyisoprenivorans (strain DSM 44266 / VH2) OX=1112204 GN=nrdH PE=3 SV=1
ch00	Eph1.1ch00.g003320.1	tr|H6MWW7|H6MWW7_GORPV Uncharacterized protein OS=Gordonia polyisoprenivorans (strain DSM 44266 / VH2) OX=1112204 GN=GPOL_c07040 PE=4 SV=1
ch00	Eph1.1ch00.g003340.1	tr|A0A243Q6U2|A0A243Q6U2_9ACTN Nuclease OS=Gordonia lacunae OX=417102 GN=CA982_20930 PE=4 SV=1
ch00	Eph1.1ch00.g003370.1	tr|A0A1Q9VSW0|A0A1Q9VSW0_9ACTN Uncharacterized protein OS=Gordonia sp. CNJ-863 OX=1904963 GN=BJF87_12925 PE=4 SV=1
ch00	Eph1.1ch00.g003430.1	tr|A0A1A0II62|A0A1A0II62_9ACTN Uncharacterized protein OS=Gordonia sp. 852002-51296_SCH5728562-b OX=1834101 GN=A5766_09680 PE=4 SV=1
ch00	Eph1.1ch00.g003500.1	tr|A0A1A0IHJ9|A0A1A0IHJ9_9ACTN Helicase OS=Gordonia sp. 852002-51296_SCH5728562-b OX=1834101 GN=A5766_09665 PE=4 SV=1
ch00	Eph1.1ch00.g003510.1	tr|A0A1A0IHJ9|A0A1A0IHJ9_9ACTN Helicase OS=Gordonia sp. 852002-51296_SCH5728562-b OX=1834101 GN=A5766_09665 PE=4 SV=1
ch00	Eph1.1ch00.g003520.1	tr|A0A1A0IHJ9|A0A1A0IHJ9_9ACTN Helicase OS=Gordonia sp. 852002-51296_SCH5728562-b OX=1834101 GN=A5766_09665 PE=4 SV=1
ch00	Eph1.1ch00.g003620.1	tr|A0A0P0YAT6|A0A0P0YAT6_ORYSJ Os12g0522516 protein (Fragment) OS=Oryza sativa subsp. japonica OX=39947 GN=Os12g0522516 PE=4 SV=1
ch00	Eph1.1ch00.g003640.1	tr|A0A2T7C7C0|A0A2T7C7C0_9POAL Uncharacterized protein OS=Panicum hallii var. hallii OX=1504633 GN=GQ55_9G271000 PE=4 SV=1
ch00	Eph1.1ch00.g003650.1	sp|A1YV25|PSAC_AEGTA Photosystem I iron-sulfur center OS=Aegilops tauschii OX=37682 GN=psaC PE=3 SV=1
ch00	Eph1.1ch00.g003660.1	sp|Q6L3D3|RR15_SACHY 30S ribosomal protein S15, chloroplastic OS=Saccharum hybrid OX=15819 GN=rps15-A PE=3 SV=1
ch00	Eph1.1ch00.g003670.1	tr|A0A8F5Z7W6|A0A8F5Z7W6_9POAL Uncharacterized protein OS=Stipa capillata OX=665498 GN=orf121-a PE=4 SV=1
ch00	Eph1.1ch00.g003680.1	tr|A0A7G6KK53|A0A7G6KK53_9POAL Uncharacterized protein ycf68 OS=Dichanthelium portoricense OX=1620044 GN=ycf68 PE=3 SV=1
ch00	Eph1.1ch00.g003690.1	tr|A0A0S2RLE5|A0A0S2RLE5_ECHCG Uncharacterized protein OS=Echinochloa crus-galli OX=90397 GN=EC1Cp_p082 PE=4 SV=1
ch00	Eph1.1ch00.g003700.1	tr|A0A341X5B3|A0A341X5B3_WHEAT Uncharacterized protein OS=Triticum aestivum OX=4565 PE=4 SV=1
ch00	Eph1.1ch00.g003720.1	tr|A0A7G6KK53|A0A7G6KK53_9POAL Uncharacterized protein ycf68 OS=Dichanthelium portoricense OX=1620044 GN=ycf68 PE=3 SV=1
ch00	Eph1.1ch00.g003730.1	tr|A0A8F5Z7W6|A0A8F5Z7W6_9POAL Uncharacterized protein OS=Stipa capillata OX=665498 GN=orf121-a PE=4 SV=1
ch00	Eph1.1ch00.g003740.1	sp|Q6L3D3|RR15_SACHY 30S ribosomal protein S15, chloroplastic OS=Saccharum hybrid OX=15819 GN=rps15-A PE=3 SV=1
ch00	Eph1.1ch00.g003750.1	sp|A1YV25|PSAC_AEGTA Photosystem I iron-sulfur center OS=Aegilops tauschii OX=37682 GN=psaC PE=3 SV=1
ch00	Eph1.1ch00.g003760.1	sp|Q6L3D3|RR15_SACHY 30S ribosomal protein S15, chloroplastic OS=Saccharum hybrid OX=15819 GN=rps15-A PE=3 SV=1
ch00	Eph1.1ch00.g003770.1	tr|A0A8F5Z7W6|A0A8F5Z7W6_9POAL Uncharacterized protein OS=Stipa capillata OX=665498 GN=orf121-a PE=4 SV=1
ch00	Eph1.1ch00.g003780.1	sp|Q6L3D3|RR15_SACHY 30S ribosomal protein S15, chloroplastic OS=Saccharum hybrid OX=15819 GN=rps15-A PE=3 SV=1
ch00	Eph1.1ch00.g003790.1	tr|A0A8F5Z7W6|A0A8F5Z7W6_9POAL Uncharacterized protein OS=Stipa capillata OX=665498 GN=orf121-a PE=4 SV=1
ch00	Eph1.1ch00.g003800.1	tr|A0A7G6KK53|A0A7G6KK53_9POAL Uncharacterized protein ycf68 OS=Dichanthelium portoricense OX=1620044 GN=ycf68 PE=3 SV=1
ch00	Eph1.1ch00.g003820.1	tr|A0A7G6KK50|A0A7G6KK50_9POAL Ribosomal protein L23 OS=Dichanthelium portoricense OX=1620044 GN=rpl23 PE=3 SV=1
ch00	Eph1.1ch00.g003830.1	sp|A8Y9F0|PSBA_LOLPR Photosystem II protein D1 OS=Lolium perenne OX=4522 GN=psbA PE=3 SV=1
ch00	Eph1.1ch00.g003840.1	tr|M9VAK2|M9VAK2_ECHCG Ribulose bisphosphate carboxylase large chain OS=Echinochloa crus-galli OX=90397 PE=2 SV=1
ch00	Eph1.1ch00.g003850.1	tr|A0A3L6D6J4|A0A3L6D6J4_MAIZE H(+)-transporting two-sector ATPase OS=Zea mays OX=4577 GN=atpB_1 PE=3 SV=1
ch00	Eph1.1ch00.g003860.1	sp|A1EA03|ATPH_AGRST ATP synthase subunit c, chloroplastic OS=Agrostis stolonifera OX=63632 GN=atpH PE=3 SV=1
ch00	Eph1.1ch00.g003870.1	tr|M9VAK2|M9VAK2_ECHCG Ribulose bisphosphate carboxylase large chain OS=Echinochloa crus-galli OX=90397 PE=2 SV=1
ch00	Eph1.1ch00.g003880.1	sp|A1EA25|PSBE_AGRST Cytochrome b559 subunit alpha OS=Agrostis stolonifera OX=63632 GN=psbE PE=3 SV=1
ch00	Eph1.1ch00.g003890.1	tr|A0A1D6HL78|A0A1D6HL78_MAIZE Photosystem II CP47 reaction center protein OS=Zea mays OX=4577 GN=ZEAMMB73_Zm00001d018163 PE=4 SV=1
ch00	Eph1.1ch00.g003900.1	tr|A0A1D6HL77|A0A1D6HL77_MAIZE Cytochrome b OS=Zea mays OX=4577 GN=ZEAMMB73_Zm00001d018162 PE=4 SV=1
ch00	Eph1.1ch00.g003910.1	sp|Q6L369|RR11_SACHY 30S ribosomal protein S11, chloroplastic OS=Saccharum hybrid OX=15819 GN=rps11 PE=3 SV=1
ch00	Eph1.1ch00.g003920.1	tr|A0A1L2F0L2|A0A1L2F0L2_9POAL Translation initiation factor IF-1, chloroplastic OS=Echinochloa colona OX=90396 GN=infA PE=3 SV=1
ch00	Eph1.1ch00.g003930.1	tr|U5TU67|U5TU67_SETIT Ribosomal protein L14 OS=Setaria italica OX=4555 GN=rpl14 PE=3 SV=1
ch00	Eph1.1ch00.g003960.1	sp|A1YV25|PSAC_AEGTA Photosystem I iron-sulfur center OS=Aegilops tauschii OX=37682 GN=psaC PE=3 SV=1
ch00	Eph1.1ch00.g003970.1	sp|Q6L3D3|RR15_SACHY 30S ribosomal protein S15, chloroplastic OS=Saccharum hybrid OX=15819 GN=rps15-A PE=3 SV=1
ch00	Eph1.1ch00.g003980.1	tr|A0A8F5Z7W6|A0A8F5Z7W6_9POAL Uncharacterized protein OS=Stipa capillata OX=665498 GN=orf121-a PE=4 SV=1
ch00	Eph1.1ch00.g003990.1	tr|A0A7G6KK53|A0A7G6KK53_9POAL Uncharacterized protein ycf68 OS=Dichanthelium portoricense OX=1620044 GN=ycf68 PE=3 SV=1
ch00	Eph1.1ch00.g004000.1	tr|A0A0S2RLE5|A0A0S2RLE5_ECHCG Uncharacterized protein OS=Echinochloa crus-galli OX=90397 GN=EC1Cp_p082 PE=4 SV=1
ch00	Eph1.1ch00.g004020.1	tr|A0A7G6KK50|A0A7G6KK50_9POAL Ribosomal protein L23 OS=Dichanthelium portoricense OX=1620044 GN=rpl23 PE=3 SV=1
ch00	Eph1.1ch00.g004030.1	tr|A0A368PEJ6|A0A368PEJ6_SETIT Uncharacterized protein OS=Setaria italica OX=4555 GN=SETIT_J015300v2 PE=4 SV=1
ch00	Eph1.1ch00.g004040.1	tr|U5TU67|U5TU67_SETIT Ribosomal protein L14 OS=Setaria italica OX=4555 GN=rpl14 PE=3 SV=1
ch00	Eph1.1ch00.g004050.1	tr|A0A1L2F0L2|A0A1L2F0L2_9POAL Translation initiation factor IF-1, chloroplastic OS=Echinochloa colona OX=90396 GN=infA PE=3 SV=1
ch00	Eph1.1ch00.g004060.1	tr|A0A1D8I1W6|A0A1D8I1W6_ORYRU Transmembrane protein OS=Oryza rufipogon OX=4529 GN=orf367 PE=4 SV=1
ch00	Eph1.1ch00.g004070.1	tr|A0A2T7C7R5|A0A2T7C7R5_9POAL Uncharacterized protein OS=Panicum hallii var. hallii OX=1504633 GN=GQ55_9G274200 PE=4 SV=1
ch00	Eph1.1ch00.g004080.1	tr|A0A1D6LLQ3|A0A1D6LLQ3_MAIZE DNA-directed RNA polymerase subunit OS=Zea mays OX=4577 GN=ZEAMMB73_Zm00001d036307 PE=3 SV=1
ch00	Eph1.1ch00.g004090.1	tr|A0A3L6D6V3|A0A3L6D6V3_MAIZE DNA-directed RNA polymerase OS=Zea mays OX=4577 GN=rpoB_2 PE=3 SV=1
ch00	Eph1.1ch00.g004110.1	tr|A0A0P0YAT6|A0A0P0YAT6_ORYSJ Os12g0522516 protein (Fragment) OS=Oryza sativa subsp. japonica OX=39947 GN=Os12g0522516 PE=4 SV=1
ch00	Eph1.1ch00.g004120.1	tr|A0A2T7C7C0|A0A2T7C7C0_9POAL Uncharacterized protein OS=Panicum hallii var. hallii OX=1504633 GN=GQ55_9G271000 PE=4 SV=1
ch00	Eph1.1ch00.g004140.1	tr|A0A341X5B3|A0A341X5B3_WHEAT Uncharacterized protein OS=Triticum aestivum OX=4565 PE=4 SV=1
ch00	Eph1.1ch00.g004150.1	tr|A0A3L6PWZ8|A0A3L6PWZ8_PANMI Rps7 (Mitochondrion) OS=Panicum miliaceum OX=4540 GN=C2845_PM16G00580 PE=3 SV=1
ch00	Eph1.1ch00.g004160.1	sp|Q6L369|RR11_SACHY 30S ribosomal protein S11, chloroplastic OS=Saccharum hybrid OX=15819 GN=rps11 PE=3 SV=1
ch00	Eph1.1ch00.g004170.1	tr|A0A1L2F0L2|A0A1L2F0L2_9POAL Translation initiation factor IF-1, chloroplastic OS=Echinochloa colona OX=90396 GN=infA PE=3 SV=1
ch00	Eph1.1ch00.g004180.1	tr|A0A7G6KK50|A0A7G6KK50_9POAL Ribosomal protein L23 OS=Dichanthelium portoricense OX=1620044 GN=rpl23 PE=3 SV=1
ch00	Eph1.1ch00.g004200.1	tr|A0A0S2RLE5|A0A0S2RLE5_ECHCG Uncharacterized protein OS=Echinochloa crus-galli OX=90397 GN=EC1Cp_p082 PE=4 SV=1
ch00	Eph1.1ch00.g004210.1	tr|A0A7G6KK53|A0A7G6KK53_9POAL Uncharacterized protein ycf68 OS=Dichanthelium portoricense OX=1620044 GN=ycf68 PE=3 SV=1
ch00	Eph1.1ch00.g004220.1	tr|A0A8F5Z7W6|A0A8F5Z7W6_9POAL Uncharacterized protein OS=Stipa capillata OX=665498 GN=orf121-a PE=4 SV=1
ch00	Eph1.1ch00.g004230.1	tr|A0A7G6KK53|A0A7G6KK53_9POAL Uncharacterized protein ycf68 OS=Dichanthelium portoricense OX=1620044 GN=ycf68 PE=3 SV=1
ch00	Eph1.1ch00.g004240.1	tr|A0A0S2RLE5|A0A0S2RLE5_ECHCG Uncharacterized protein OS=Echinochloa crus-galli OX=90397 GN=EC1Cp_p082 PE=4 SV=1
ch00	Eph1.1ch00.g004260.1	tr|A0A7G6KK50|A0A7G6KK50_9POAL Ribosomal protein L23 OS=Dichanthelium portoricense OX=1620044 GN=rpl23 PE=3 SV=1
ch00	Eph1.1ch00.g004270.1	sp|A8Y9F0|PSBA_LOLPR Photosystem II protein D1 OS=Lolium perenne OX=4522 GN=psbA PE=3 SV=1
ch00	Eph1.1ch00.g004280.1	tr|A0A0S2RKS4|A0A0S2RKS4_ECHCG DNA-directed RNA polymerase subunit beta'' OS=Echinochloa crus-galli OX=90397 GN=rpoC2 PE=3 SV=1
ch00	Eph1.1ch00.g004290.1	sp|A1EA03|ATPH_AGRST ATP synthase subunit c, chloroplastic OS=Agrostis stolonifera OX=63632 GN=atpH PE=3 SV=1
ch00	Eph1.1ch00.g004300.1	tr|U5TXC1|U5TXC1_SETIT Ribosomal protein L33 OS=Setaria italica OX=4555 GN=rpl33 PE=3 SV=1
ch00	Eph1.1ch00.g004310.1	sp|Q6L369|RR11_SACHY 30S ribosomal protein S11, chloroplastic OS=Saccharum hybrid OX=15819 GN=rps11 PE=3 SV=1
ch00	Eph1.1ch00.g004320.1	tr|A0A2T7D584|A0A2T7D584_9POAL S1-like domain-containing protein OS=Panicum hallii var. hallii OX=1504633 GN=GQ55_6G083300 PE=3 SV=1
ch00	Eph1.1ch00.g004330.1	tr|A0A368PEJ6|A0A368PEJ6_SETIT Uncharacterized protein OS=Setaria italica OX=4555 GN=SETIT_J015300v2 PE=4 SV=1
ch00	Eph1.1ch00.g004340.1	tr|A0A7G6KK50|A0A7G6KK50_9POAL Ribosomal protein L23 OS=Dichanthelium portoricense OX=1620044 GN=rpl23 PE=3 SV=1
ch00	Eph1.1ch00.g004360.1	sp|A8Y9F0|PSBA_LOLPR Photosystem II protein D1 OS=Lolium perenne OX=4522 GN=psbA PE=3 SV=1
ch00	Eph1.1ch00.g004370.1	tr|A0A7G6KK50|A0A7G6KK50_9POAL Ribosomal protein L23 OS=Dichanthelium portoricense OX=1620044 GN=rpl23 PE=3 SV=1
ch00	Eph1.1ch00.g004390.1	tr|A0A0S2RLE5|A0A0S2RLE5_ECHCG Uncharacterized protein OS=Echinochloa crus-galli OX=90397 GN=EC1Cp_p082 PE=4 SV=1
ch00	Eph1.1ch00.g004400.1	tr|A0A8F5Z7W6|A0A8F5Z7W6_9POAL Uncharacterized protein OS=Stipa capillata OX=665498 GN=orf121-a PE=4 SV=1
ch00	Eph1.1ch00.g004410.1	tr|A0A368PEJ6|A0A368PEJ6_SETIT Uncharacterized protein OS=Setaria italica OX=4555 GN=SETIT_J015300v2 PE=4 SV=1
ch00	Eph1.1ch00.g004420.1	sp|A8Y9F0|PSBA_LOLPR Photosystem II protein D1 OS=Lolium perenne OX=4522 GN=psbA PE=3 SV=1
ch00	Eph1.1ch00.g004430.1	tr|A0A452YM91|A0A452YM91_AEGTS DNA-directed RNA polymerase OS=Aegilops tauschii subsp. strangulata OX=200361 PE=3 SV=1
ch00	Eph1.1ch00.g004440.1	tr|A0A2T8KMM2|A0A2T8KMM2_9POAL Uncharacterized protein OS=Panicum hallii OX=206008 GN=PAHAL_2G028300 PE=4 SV=1
ch00	Eph1.1ch00.g004470.1	tr|A0A2T7D584|A0A2T7D584_9POAL S1-like domain-containing protein OS=Panicum hallii var. hallii OX=1504633 GN=GQ55_6G083300 PE=3 SV=1
ch00	Eph1.1ch00.g004480.1	sp|Q6L369|RR11_SACHY 30S ribosomal protein S11, chloroplastic OS=Saccharum hybrid OX=15819 GN=rps11 PE=3 SV=1
ch00	Eph1.1ch00.g004490.1	tr|A0A1D6HL77|A0A1D6HL77_MAIZE Cytochrome b OS=Zea mays OX=4577 GN=ZEAMMB73_Zm00001d018162 PE=4 SV=1
ch00	Eph1.1ch00.g004500.1	tr|A0A1D6HL78|A0A1D6HL78_MAIZE Photosystem II CP47 reaction center protein OS=Zea mays OX=4577 GN=ZEAMMB73_Zm00001d018163 PE=4 SV=1
ch00	Eph1.1ch00.g004510.1	tr|U5TXC1|U5TXC1_SETIT Ribosomal protein L33 OS=Setaria italica OX=4555 GN=rpl33 PE=3 SV=1
ch00	Eph1.1ch00.g004520.1	sp|A1EA25|PSBE_AGRST Cytochrome b559 subunit alpha OS=Agrostis stolonifera OX=63632 GN=psbE PE=3 SV=1
ch00	Eph1.1ch00.g004530.1	tr|M9VAK2|M9VAK2_ECHCG Ribulose bisphosphate carboxylase large chain OS=Echinochloa crus-galli OX=90397 PE=2 SV=1
ch00	Eph1.1ch00.g004540.1	tr|A0A3L6D6J4|A0A3L6D6J4_MAIZE H(+)-transporting two-sector ATPase OS=Zea mays OX=4577 GN=atpB_1 PE=3 SV=1
ch00	Eph1.1ch00.g004550.1	tr|A0A1E5W7F7|A0A1E5W7F7_9POAL 3-ketoacyl-CoA synthase OS=Dichanthelium oligosanthes OX=888268 GN=BAE44_0005632 PE=3 SV=1
ch00	Eph1.1ch00.g004580.1	tr|A0A368S897|A0A368S897_SETIT J domain-containing protein OS=Setaria italica OX=4555 GN=SETIT_8G160300v2 PE=4 SV=1
ch00	Eph1.1ch00.g004590.1	tr|A0A8F5Z7W6|A0A8F5Z7W6_9POAL Uncharacterized protein OS=Stipa capillata OX=665498 GN=orf121-a PE=4 SV=1
ch00	Eph1.1ch00.g004600.1	tr|A0A7G6KK53|A0A7G6KK53_9POAL Uncharacterized protein ycf68 OS=Dichanthelium portoricense OX=1620044 GN=ycf68 PE=3 SV=1
ch00	Eph1.1ch00.g004610.1	tr|A0A0S2RLE5|A0A0S2RLE5_ECHCG Uncharacterized protein OS=Echinochloa crus-galli OX=90397 GN=EC1Cp_p082 PE=4 SV=1
ch00	Eph1.1ch00.g004630.1	tr|A0A7G6KK50|A0A7G6KK50_9POAL Ribosomal protein L23 OS=Dichanthelium portoricense OX=1620044 GN=rpl23 PE=3 SV=1
ch00	Eph1.1ch00.g004640.1	sp|A8Y9F0|PSBA_LOLPR Photosystem II protein D1 OS=Lolium perenne OX=4522 GN=psbA PE=3 SV=1
ch00	Eph1.1ch00.g004650.1	sp|P07924|RT13_WHEAT Ribosomal protein S13, mitochondrial OS=Triticum aestivum OX=4565 GN=RPS13 PE=3 SV=2
ch00	Eph1.1ch00.g004680.1	tr|A0A1D6Q2W3|A0A1D6Q2W3_MAIZE ATP synthase subunit beta chloroplastic OS=Zea mays OX=4577 GN=ZEAMMB73_Zm00001d050687 PE=3 SV=1
ch00	Eph1.1ch00.g004690.1	tr|A0A873WSM3|A0A873WSM3_ECHCG Ribulose bisphosphate carboxylase large chain OS=Echinochloa crus-galli OX=90397 GN=rbcL PE=3 SV=1
ch00	Eph1.1ch00.g004700.1	sp|A1EA25|PSBE_AGRST Cytochrome b559 subunit alpha OS=Agrostis stolonifera OX=63632 GN=psbE PE=3 SV=1
ch00	Eph1.1ch00.g004710.1	tr|U5TXC1|U5TXC1_SETIT Ribosomal protein L33 OS=Setaria italica OX=4555 GN=rpl33 PE=3 SV=1
ch00	Eph1.1ch00.g004720.1	tr|A0A1D6HL78|A0A1D6HL78_MAIZE Photosystem II CP47 reaction center protein OS=Zea mays OX=4577 GN=ZEAMMB73_Zm00001d018163 PE=4 SV=1
ch00	Eph1.1ch00.g004730.1	sp|Q6L369|RR11_SACHY 30S ribosomal protein S11, chloroplastic OS=Saccharum hybrid OX=15819 GN=rps11 PE=3 SV=1
ch00	Eph1.1ch00.g004740.1	tr|A0A3L6PWZ8|A0A3L6PWZ8_PANMI Rps7 (Mitochondrion) OS=Panicum miliaceum OX=4540 GN=C2845_PM16G00580 PE=3 SV=1
ch00	Eph1.1ch00.g004760.1	tr|A0A0P0YAT6|A0A0P0YAT6_ORYSJ Os12g0522516 protein (Fragment) OS=Oryza sativa subsp. japonica OX=39947 GN=Os12g0522516 PE=4 SV=1
ch00	Eph1.1ch00.g004780.1	tr|A0A3L6PWZ8|A0A3L6PWZ8_PANMI Rps7 (Mitochondrion) OS=Panicum miliaceum OX=4540 GN=C2845_PM16G00580 PE=3 SV=1
ch00	Eph1.1ch00.g004790.1	tr|A0A3L6D6J4|A0A3L6D6J4_MAIZE H(+)-transporting two-sector ATPase OS=Zea mays OX=4577 GN=atpB_1 PE=3 SV=1
ch00	Eph1.1ch00.g004800.1	tr|A0A446QEH7|A0A446QEH7_TRITD RuBisCO_large domain-containing protein OS=Triticum turgidum subsp. durum OX=4567 GN=TRITD_3Bv1G258230 PE=4 SV=1
ch00	Eph1.1ch00.g004810.1	sp|A1EA25|PSBE_AGRST Cytochrome b559 subunit alpha OS=Agrostis stolonifera OX=63632 GN=psbE PE=3 SV=1
ch00	Eph1.1ch00.g004820.1	tr|U5TXC1|U5TXC1_SETIT Ribosomal protein L33 OS=Setaria italica OX=4555 GN=rpl33 PE=3 SV=1
ch00	Eph1.1ch00.g004830.1	tr|A0A1D6HL78|A0A1D6HL78_MAIZE Photosystem II CP47 reaction center protein OS=Zea mays OX=4577 GN=ZEAMMB73_Zm00001d018163 PE=4 SV=1
ch00	Eph1.1ch00.g004840.1	sp|Q6L369|RR11_SACHY 30S ribosomal protein S11, chloroplastic OS=Saccharum hybrid OX=15819 GN=rps11 PE=3 SV=1
ch00	Eph1.1ch00.g004850.1	tr|A0A0S2RKS4|A0A0S2RKS4_ECHCG DNA-directed RNA polymerase subunit beta'' OS=Echinochloa crus-galli OX=90397 GN=rpoC2 PE=3 SV=1
ch00	Eph1.1ch00.g004860.1	tr|A0A072TLG9|A0A072TLG9_MEDTR Multifunctional fusion protein OS=Medicago truncatula OX=3880 GN=MTR_0002s0510 PE=3 SV=1
ch00	Eph1.1ch00.g004870.1	sp|A1EA03|ATPH_AGRST ATP synthase subunit c, chloroplastic OS=Agrostis stolonifera OX=63632 GN=atpH PE=3 SV=1
ch00	Eph1.1ch00.g004880.1	sp|A1YV25|PSAC_AEGTA Photosystem I iron-sulfur center OS=Aegilops tauschii OX=37682 GN=psaC PE=3 SV=1
ch00	Eph1.1ch00.g004890.1	sp|Q6L3D3|RR15_SACHY 30S ribosomal protein S15, chloroplastic OS=Saccharum hybrid OX=15819 GN=rps15-A PE=3 SV=1
ch00	Eph1.1ch00.g004900.1	tr|A0A8F5Z7W6|A0A8F5Z7W6_9POAL Uncharacterized protein OS=Stipa capillata OX=665498 GN=orf121-a PE=4 SV=1
ch00	Eph1.1ch00.g004910.1	tr|A0A7G6KK53|A0A7G6KK53_9POAL Uncharacterized protein ycf68 OS=Dichanthelium portoricense OX=1620044 GN=ycf68 PE=3 SV=1
ch00	Eph1.1ch00.g004930.1	tr|A0A7G6KK50|A0A7G6KK50_9POAL Ribosomal protein L23 OS=Dichanthelium portoricense OX=1620044 GN=rpl23 PE=3 SV=1
ch00	Eph1.1ch00.g004940.1	tr|U5TU67|U5TU67_SETIT Ribosomal protein L14 OS=Setaria italica OX=4555 GN=rpl14 PE=3 SV=1
ch00	Eph1.1ch00.g004950.1	tr|A0A1L2F0L2|A0A1L2F0L2_9POAL Translation initiation factor IF-1, chloroplastic OS=Echinochloa colona OX=90396 GN=infA PE=3 SV=1
ch00	Eph1.1ch00.g004960.1	sp|Q6L369|RR11_SACHY 30S ribosomal protein S11, chloroplastic OS=Saccharum hybrid OX=15819 GN=rps11 PE=3 SV=1
ch00	Eph1.1ch00.g004970.1	sp|A1EA03|ATPH_AGRST ATP synthase subunit c, chloroplastic OS=Agrostis stolonifera OX=63632 GN=atpH PE=3 SV=1
ch00	Eph1.1ch00.g004980.1	tr|A0A7G6KK50|A0A7G6KK50_9POAL Ribosomal protein L23 OS=Dichanthelium portoricense OX=1620044 GN=rpl23 PE=3 SV=1
ch00	Eph1.1ch00.g005000.1	tr|A0A0S2RLE5|A0A0S2RLE5_ECHCG Uncharacterized protein OS=Echinochloa crus-galli OX=90397 GN=EC1Cp_p082 PE=4 SV=1
ch00	Eph1.1ch00.g005010.1	tr|A0A7G6KK53|A0A7G6KK53_9POAL Uncharacterized protein ycf68 OS=Dichanthelium portoricense OX=1620044 GN=ycf68 PE=3 SV=1
ch00	Eph1.1ch00.g005020.1	tr|A0A8F5Z7W6|A0A8F5Z7W6_9POAL Uncharacterized protein OS=Stipa capillata OX=665498 GN=orf121-a PE=4 SV=1
ch00	Eph1.1ch00.g005030.1	sp|Q6L3D3|RR15_SACHY 30S ribosomal protein S15, chloroplastic OS=Saccharum hybrid OX=15819 GN=rps15-A PE=3 SV=1
ch00	Eph1.1ch00.g005040.1	sp|A1YV25|PSAC_AEGTA Photosystem I iron-sulfur center OS=Aegilops tauschii OX=37682 GN=psaC PE=3 SV=1
ch00	Eph1.1ch00.g005060.1	tr|A0A1H5SQ47|A0A1H5SQ47_9ACTN Imidazole glycerol phosphate synthase subunit HisH OS=Thermomonospora echinospora OX=1992 GN=hisH PE=3 SV=1
ch00	Eph1.1ch00.g005070.1	tr|A0A1G8RE91|A0A1G8RE91_9ACTN Imidazoleglycerol-phosphate dehydratase OS=Frankineae bacterium MT45 OX=1882833 GN=hisB PE=3 SV=1
ch00	Eph1.1ch00.g005080.1	tr|A0A1G8RE70|A0A1G8RE70_9ACTN Multifunctional fusion protein OS=Frankineae bacterium MT45 OX=1882833 GN=hisD PE=3 SV=1
ch00	Eph1.1ch00.g005100.1	tr|A0A2W6CXX4|A0A2W6CXX4_9PSEU Amidohydrolase OS=Pseudonocardiales bacterium OX=2201155 GN=DLM59_20880 PE=4 SV=1
ch00	Eph1.1ch00.g005140.1	tr|A0A286EU38|A0A286EU38_9ACTN DNA polymerase III subunit alpha OS=Jatrophihabitans sp. GAS493 OX=1907575 GN=SAMN05892883_3492 PE=4 SV=1
ch00	Eph1.1ch00.g005150.1	tr|A0A248YIB8|A0A248YIB8_9ACTN Antibiotic biosynthesis monooxygenase OS=Plantactinospora sp. KBS50 OX=2024580 GN=CIK06_03530 PE=4 SV=1
ch00	Eph1.1ch00.g005160.1	tr|A0A1G8RDQ1|A0A1G8RDQ1_9ACTN Pseudouridine synthase OS=Frankineae bacterium MT45 OX=1882833 GN=SAMN05444157_1990 PE=3 SV=1
ch00	Eph1.1ch00.g005180.1	tr|A0A522PZN1|A0A522PZN1_9ACTN Isoleucine--tRNA ligase OS=Jatrophihabitans sp. OX=1932789 GN=ileS PE=3 SV=1
ch00	Eph1.1ch00.g005200.1	tr|A0A2W6DLP0|A0A2W6DLP0_9PSEU Cell wall synthesis protein Wag31 OS=Pseudonocardiales bacterium OX=2201155 GN=DLM58_09345 PE=3 SV=1
ch00	Eph1.1ch00.g005210.1	tr|A0A1W0B811|A0A1W0B811_9NOCA YggT family protein OS=Nocardia donostiensis OX=1538463 GN=B0T46_24505 PE=3 SV=1
ch00	Eph1.1ch00.g005220.1	tr|A0A2W6DP16|A0A2W6DP16_9PSEU Cell division protein SepF OS=Pseudonocardiales bacterium OX=2201155 GN=sepF PE=3 SV=1
ch00	Eph1.1ch00.g005230.1	tr|A0A2W4Q1Q5|A0A2W4Q1Q5_9ACTN Pyridoxal phosphate homeostasis protein OS=Actinomycetia bacterium OX=1883427 GN=DIU60_12845 PE=3 SV=1
ch00	Eph1.1ch00.g005240.1	tr|A0A1G8RD77|A0A1G8RD77_9ACTN Cell division protein FtsZ OS=Frankineae bacterium MT45 OX=1882833 GN=ftsZ PE=3 SV=1
ch00	Eph1.1ch00.g005260.1	tr|A0A2W6CDM4|A0A2W6CDM4_9PSEU UDP-N-acetylmuramate--L-alanine ligase OS=Pseudonocardiales bacterium OX=2201155 GN=murC PE=3 SV=1
ch00	Eph1.1ch00.g005270.1	tr|A0A8J4AD84|A0A8J4AD84_9ACTN UDP-N-acetylglucosamine--N-acetylmuramyl-(pentapeptide) pyrophosphoryl-undecaprenol N-acetylglucosamine transferase OS=Actinocatenispora comari OX=2807577 GN=murG_2 PE=3 SV=1
ch00	Eph1.1ch00.g005280.1	tr|A0A2W6CDQ5|A0A2W6CDQ5_9PSEU Peptidoglycan glycosyltransferase OS=Pseudonocardiales bacterium OX=2201155 GN=ftsW PE=4 SV=1
ch00	Eph1.1ch00.g005290.1	tr|A0A522QLK4|A0A522QLK4_9ACTN UDP-N-acetylmuramoylalanine--D-glutamate ligase OS=Jatrophihabitans sp. OX=1932789 GN=murD PE=3 SV=1
ch00	Eph1.1ch00.g005300.1	tr|A0A2W6D3J6|A0A2W6D3J6_9PSEU Phospho-N-acetylmuramoyl-pentapeptide-transferase OS=Pseudonocardiales bacterium OX=2201155 GN=mraY PE=3 SV=1
ch00	Eph1.1ch00.g005310.1	tr|A0A8F5Z7W6|A0A8F5Z7W6_9POAL Uncharacterized protein OS=Stipa capillata OX=665498 GN=orf121-a PE=4 SV=1
ch00	Eph1.1ch00.g005320.1	sp|Q6L3D3|RR15_SACHY 30S ribosomal protein S15, chloroplastic OS=Saccharum hybrid OX=15819 GN=rps15-A PE=3 SV=1
ch00	Eph1.1ch00.g005330.1	sp|A1YV25|PSAC_AEGTA Photosystem I iron-sulfur center OS=Aegilops tauschii OX=37682 GN=psaC PE=3 SV=1
ch00	Eph1.1ch00.g005340.1	sp|Q6L3D3|RR15_SACHY 30S ribosomal protein S15, chloroplastic OS=Saccharum hybrid OX=15819 GN=rps15-A PE=3 SV=1
ch00	Eph1.1ch00.g005350.1	tr|A0A3L6PBS3|A0A3L6PBS3_PANMI Uncharacterized protein ycf68 OS=Panicum miliaceum OX=4540 GN=C2845_PM10G13070 PE=3 SV=1
ch00	Eph1.1ch00.g005360.1	tr|A0A446QEH7|A0A446QEH7_TRITD RuBisCO_large domain-containing protein OS=Triticum turgidum subsp. durum OX=4567 GN=TRITD_3Bv1G258230 PE=4 SV=1
ch00	Eph1.1ch00.g005370.1	sp|A1EA25|PSBE_AGRST Cytochrome b559 subunit alpha OS=Agrostis stolonifera OX=63632 GN=psbE PE=3 SV=1
ch00	Eph1.1ch00.g005380.1	tr|U5TXC1|U5TXC1_SETIT Ribosomal protein L33 OS=Setaria italica OX=4555 GN=rpl33 PE=3 SV=1
ch00	Eph1.1ch00.g005390.1	sp|Q6L369|RR11_SACHY 30S ribosomal protein S11, chloroplastic OS=Saccharum hybrid OX=15819 GN=rps11 PE=3 SV=1
ch00	Eph1.1ch00.g005400.1	tr|A0A2T7D584|A0A2T7D584_9POAL S1-like domain-containing protein OS=Panicum hallii var. hallii OX=1504633 GN=GQ55_6G083300 PE=3 SV=1
ch00	Eph1.1ch00.g005410.1	tr|U5TU67|U5TU67_SETIT Ribosomal protein L14 OS=Setaria italica OX=4555 GN=rpl14 PE=3 SV=1
ch00	Eph1.1ch00.g005420.1	tr|A0A7G6KK50|A0A7G6KK50_9POAL Ribosomal protein L23 OS=Dichanthelium portoricense OX=1620044 GN=rpl23 PE=3 SV=1
ch00	Eph1.1ch00.g005460.1	tr|A0A2T7C7C0|A0A2T7C7C0_9POAL Uncharacterized protein OS=Panicum hallii var. hallii OX=1504633 GN=GQ55_9G271000 PE=4 SV=1
ch00	Eph1.1ch00.g005470.1	tr|A0A7G6KK53|A0A7G6KK53_9POAL Uncharacterized protein ycf68 OS=Dichanthelium portoricense OX=1620044 GN=ycf68 PE=3 SV=1
ch00	Eph1.1ch00.g005480.1	tr|A0A8F5Z7W6|A0A8F5Z7W6_9POAL Uncharacterized protein OS=Stipa capillata OX=665498 GN=orf121-a PE=4 SV=1
ch00	Eph1.1ch00.g005490.1	sp|Q6L3D3|RR15_SACHY 30S ribosomal protein S15, chloroplastic OS=Saccharum hybrid OX=15819 GN=rps15-A PE=3 SV=1
ch00	Eph1.1ch00.g005500.1	sp|A1YV25|PSAC_AEGTA Photosystem I iron-sulfur center OS=Aegilops tauschii OX=37682 GN=psaC PE=3 SV=1
ch00	Eph1.1ch00.g005510.1	sp|A1EA03|ATPH_AGRST ATP synthase subunit c, chloroplastic OS=Agrostis stolonifera OX=63632 GN=atpH PE=3 SV=1
ch00	Eph1.1ch00.g005520.1	tr|A0A1D6Q2W3|A0A1D6Q2W3_MAIZE ATP synthase subunit beta chloroplastic OS=Zea mays OX=4577 GN=ZEAMMB73_Zm00001d050687 PE=3 SV=1
ch00	Eph1.1ch00.g005530.1	sp|A1EA03|ATPH_AGRST ATP synthase subunit c, chloroplastic OS=Agrostis stolonifera OX=63632 GN=atpH PE=3 SV=1
ch00	Eph1.1ch00.g005560.1	sp|A1EA25|PSBE_AGRST Cytochrome b559 subunit alpha OS=Agrostis stolonifera OX=63632 GN=psbE PE=3 SV=1
ch00	Eph1.1ch00.g005570.1	tr|U5TXC1|U5TXC1_SETIT Ribosomal protein L33 OS=Setaria italica OX=4555 GN=rpl33 PE=3 SV=1
ch00	Eph1.1ch00.g005580.1	tr|Q2QW47|Q2QW47_ORYSJ Photosystem II P680 chlorophyll A apoprotein, putative OS=Oryza sativa subsp. japonica OX=39947 GN=LOC_Os12g10600 PE=4 SV=1
ch00	Eph1.1ch00.g005590.1	sp|Q6L369|RR11_SACHY 30S ribosomal protein S11, chloroplastic OS=Saccharum hybrid OX=15819 GN=rps11 PE=3 SV=1
ch00	Eph1.1ch00.g005600.1	tr|A0A1L2F0L2|A0A1L2F0L2_9POAL Translation initiation factor IF-1, chloroplastic OS=Echinochloa colona OX=90396 GN=infA PE=3 SV=1
ch00	Eph1.1ch00.g005610.1	tr|A0A368PEJ6|A0A368PEJ6_SETIT Uncharacterized protein OS=Setaria italica OX=4555 GN=SETIT_J015300v2 PE=4 SV=1
ch00	Eph1.1ch00.g005620.1	tr|A0A7G6KK50|A0A7G6KK50_9POAL Ribosomal protein L23 OS=Dichanthelium portoricense OX=1620044 GN=rpl23 PE=3 SV=1
ch00	Eph1.1ch00.g005630.1	tr|A0A0S2RLE5|A0A0S2RLE5_ECHCG Uncharacterized protein OS=Echinochloa crus-galli OX=90397 GN=EC1Cp_p082 PE=4 SV=1
ch00	Eph1.1ch00.g005640.1	tr|A0A7G6KK53|A0A7G6KK53_9POAL Uncharacterized protein ycf68 OS=Dichanthelium portoricense OX=1620044 GN=ycf68 PE=3 SV=1
ch00	Eph1.1ch00.g005650.1	tr|A0A8F5Z7W6|A0A8F5Z7W6_9POAL Uncharacterized protein OS=Stipa capillata OX=665498 GN=orf121-a PE=4 SV=1
ch00	Eph1.1ch00.g005660.1	sp|Q6L3D3|RR15_SACHY 30S ribosomal protein S15, chloroplastic OS=Saccharum hybrid OX=15819 GN=rps15-A PE=3 SV=1
ch00	Eph1.1ch00.g005670.1	sp|A1YV25|PSAC_AEGTA Photosystem I iron-sulfur center OS=Aegilops tauschii OX=37682 GN=psaC PE=3 SV=1
ch00	Eph1.1ch00.g005680.1	sp|Q6L3D3|RR15_SACHY 30S ribosomal protein S15, chloroplastic OS=Saccharum hybrid OX=15819 GN=rps15-A PE=3 SV=1
ch00	Eph1.1ch00.g005690.1	tr|A0A8F5Z7W6|A0A8F5Z7W6_9POAL Uncharacterized protein OS=Stipa capillata OX=665498 GN=orf121-a PE=4 SV=1
ch00	Eph1.1ch00.g005700.1	tr|A0A7G6KK53|A0A7G6KK53_9POAL Uncharacterized protein ycf68 OS=Dichanthelium portoricense OX=1620044 GN=ycf68 PE=3 SV=1
ch00	Eph1.1ch00.g005710.1	tr|A0A0S2RLE5|A0A0S2RLE5_ECHCG Uncharacterized protein OS=Echinochloa crus-galli OX=90397 GN=EC1Cp_p082 PE=4 SV=1
ch00	Eph1.1ch00.g005730.1	tr|A0A7G6KK50|A0A7G6KK50_9POAL Ribosomal protein L23 OS=Dichanthelium portoricense OX=1620044 GN=rpl23 PE=3 SV=1
ch00	Eph1.1ch00.g005740.1	tr|A0A3L6PWZ8|A0A3L6PWZ8_PANMI Rps7 (Mitochondrion) OS=Panicum miliaceum OX=4540 GN=C2845_PM16G00580 PE=3 SV=1
ch00	Eph1.1ch00.g005750.1	tr|A0A341X5B3|A0A341X5B3_WHEAT Uncharacterized protein OS=Triticum aestivum OX=4565 PE=4 SV=1
ch00	Eph1.1ch00.g005760.1	tr|A0A1D8I1W6|A0A1D8I1W6_ORYRU Transmembrane protein OS=Oryza rufipogon OX=4529 GN=orf367 PE=4 SV=1
ch00	Eph1.1ch00.g005780.1	tr|A0A199UTF9|A0A199UTF9_ANACO ATP synthase subunit C, plastid OS=Ananas comosus OX=4615 GN=ACMD2_10609 PE=3 SV=1
ch00	Eph1.1ch00.g005800.1	tr|A0A2G3AY60|A0A2G3AY60_CAPCH DNA-directed RNA polymerase OS=Capsicum chinense OX=80379 GN=BC332_31911 PE=4 SV=1
ch00	Eph1.1ch00.g005810.1	tr|A0A452YM91|A0A452YM91_AEGTS DNA-directed RNA polymerase OS=Aegilops tauschii subsp. strangulata OX=200361 PE=3 SV=1
ch00	Eph1.1ch00.g005820.1	tr|U5TU67|U5TU67_SETIT Ribosomal protein L14 OS=Setaria italica OX=4555 GN=rpl14 PE=3 SV=1
ch00	Eph1.1ch00.g005830.1	tr|A0A1L2F0L2|A0A1L2F0L2_9POAL Translation initiation factor IF-1, chloroplastic OS=Echinochloa colona OX=90396 GN=infA PE=3 SV=1
ch00	Eph1.1ch00.g005840.1	sp|Q6L369|RR11_SACHY 30S ribosomal protein S11, chloroplastic OS=Saccharum hybrid OX=15819 GN=rps11 PE=3 SV=1
ch00	Eph1.1ch00.g005850.1	tr|A0A1D6HL77|A0A1D6HL77_MAIZE Cytochrome b OS=Zea mays OX=4577 GN=ZEAMMB73_Zm00001d018162 PE=4 SV=1
ch00	Eph1.1ch00.g005860.1	tr|Q2QW47|Q2QW47_ORYSJ Photosystem II P680 chlorophyll A apoprotein, putative OS=Oryza sativa subsp. japonica OX=39947 GN=LOC_Os12g10600 PE=4 SV=1
ch00	Eph1.1ch00.g005870.1	sp|A1EA25|PSBE_AGRST Cytochrome b559 subunit alpha OS=Agrostis stolonifera OX=63632 GN=psbE PE=3 SV=1
ch00	Eph1.1ch00.g005880.1	tr|U5TUR0|U5TUR0_SETIT NADH-quinone oxidoreductase subunit C OS=Setaria italica OX=4555 GN=ndhJ PE=3 SV=1
ch00	Eph1.1ch00.g005890.1	tr|A0A1L2F0H3|A0A1L2F0H3_9POAL ATP synthase epsilon chain, chloroplastic OS=Echinochloa colona OX=90396 GN=atpE PE=3 SV=1
ch00	Eph1.1ch00.g005900.1	tr|A0A873WSM3|A0A873WSM3_ECHCG Ribulose bisphosphate carboxylase large chain OS=Echinochloa crus-galli OX=90397 GN=rbcL PE=3 SV=1
ch00	Eph1.1ch00.g005910.1	sp|A1EA25|PSBE_AGRST Cytochrome b559 subunit alpha OS=Agrostis stolonifera OX=63632 GN=psbE PE=3 SV=1
ch00	Eph1.1ch00.g005920.1	tr|A0A1D8I1W6|A0A1D8I1W6_ORYRU Transmembrane protein OS=Oryza rufipogon OX=4529 GN=orf367 PE=4 SV=1
ch00	Eph1.1ch00.g005930.1	tr|A0A446SVS7|A0A446SVS7_TRITD Uncharacterized protein OS=Triticum turgidum subsp. durum OX=4567 GN=TRITD_5Av1G087890 PE=4 SV=1
ch00	Eph1.1ch00.g005950.1	tr|A0A3L6D6J4|A0A3L6D6J4_MAIZE H(+)-transporting two-sector ATPase OS=Zea mays OX=4577 GN=atpB_1 PE=3 SV=1
ch00	Eph1.1ch00.g005960.1	tr|M9VAK2|M9VAK2_ECHCG Ribulose bisphosphate carboxylase large chain OS=Echinochloa crus-galli OX=90397 PE=2 SV=1
ch00	Eph1.1ch00.g005970.1	sp|A1EA25|PSBE_AGRST Cytochrome b559 subunit alpha OS=Agrostis stolonifera OX=63632 GN=psbE PE=3 SV=1
ch00	Eph1.1ch00.g005980.1	tr|U5TXC1|U5TXC1_SETIT Ribosomal protein L33 OS=Setaria italica OX=4555 GN=rpl33 PE=3 SV=1
ch00	Eph1.1ch00.g005990.1	tr|Q2QW47|Q2QW47_ORYSJ Photosystem II P680 chlorophyll A apoprotein, putative OS=Oryza sativa subsp. japonica OX=39947 GN=LOC_Os12g10600 PE=4 SV=1
ch00	Eph1.1ch00.g006010.1	tr|A0A0S2RLE5|A0A0S2RLE5_ECHCG Uncharacterized protein OS=Echinochloa crus-galli OX=90397 GN=EC1Cp_p082 PE=4 SV=1
ch00	Eph1.1ch00.g006020.1	tr|A0A7G6KK53|A0A7G6KK53_9POAL Uncharacterized protein ycf68 OS=Dichanthelium portoricense OX=1620044 GN=ycf68 PE=3 SV=1
ch00	Eph1.1ch00.g006030.1	tr|A0A8F5Z7W6|A0A8F5Z7W6_9POAL Uncharacterized protein OS=Stipa capillata OX=665498 GN=orf121-a PE=4 SV=1
ch00	Eph1.1ch00.g006040.1	sp|Q6L3D3|RR15_SACHY 30S ribosomal protein S15, chloroplastic OS=Saccharum hybrid OX=15819 GN=rps15-A PE=3 SV=1
ch00	Eph1.1ch00.g006050.1	tr|A0A8F5Z7W6|A0A8F5Z7W6_9POAL Uncharacterized protein OS=Stipa capillata OX=665498 GN=orf121-a PE=4 SV=1
ch00	Eph1.1ch00.g006060.1	sp|Q6L3D3|RR15_SACHY 30S ribosomal protein S15, chloroplastic OS=Saccharum hybrid OX=15819 GN=rps15-A PE=3 SV=1
ch00	Eph1.1ch00.g006070.1	sp|A1YV25|PSAC_AEGTA Photosystem I iron-sulfur center OS=Aegilops tauschii OX=37682 GN=psaC PE=3 SV=1
ch00	Eph1.1ch00.g006080.1	sp|Q6L3D3|RR15_SACHY 30S ribosomal protein S15, chloroplastic OS=Saccharum hybrid OX=15819 GN=rps15-A PE=3 SV=1
ch00	Eph1.1ch00.g006090.1	tr|A0A8F5Z7W6|A0A8F5Z7W6_9POAL Uncharacterized protein OS=Stipa capillata OX=665498 GN=orf121-a PE=4 SV=1
ch00	Eph1.1ch00.g006100.1	tr|A0A7G6KK53|A0A7G6KK53_9POAL Uncharacterized protein ycf68 OS=Dichanthelium portoricense OX=1620044 GN=ycf68 PE=3 SV=1
ch00	Eph1.1ch00.g006110.1	tr|A0A0S2RLE5|A0A0S2RLE5_ECHCG Uncharacterized protein OS=Echinochloa crus-galli OX=90397 GN=EC1Cp_p082 PE=4 SV=1
ch00	Eph1.1ch00.g006140.1	tr|A0A341X5B3|A0A341X5B3_WHEAT Uncharacterized protein OS=Triticum aestivum OX=4565 PE=4 SV=1
ch00	Eph1.1ch00.g006150.1	tr|A0A3L6PWZ8|A0A3L6PWZ8_PANMI Rps7 (Mitochondrion) OS=Panicum miliaceum OX=4540 GN=C2845_PM16G00580 PE=3 SV=1
ch00	Eph1.1ch00.g006160.1	tr|A0A1L2F0L2|A0A1L2F0L2_9POAL Translation initiation factor IF-1, chloroplastic OS=Echinochloa colona OX=90396 GN=infA PE=3 SV=1
ch00	Eph1.1ch00.g006170.1	sp|Q6L369|RR11_SACHY 30S ribosomal protein S11, chloroplastic OS=Saccharum hybrid OX=15819 GN=rps11 PE=3 SV=1
ch00	Eph1.1ch00.g006180.1	tr|A0A1D6HL78|A0A1D6HL78_MAIZE Photosystem II CP47 reaction center protein OS=Zea mays OX=4577 GN=ZEAMMB73_Zm00001d018163 PE=4 SV=1
ch00	Eph1.1ch00.g006190.1	sp|A1EA25|PSBE_AGRST Cytochrome b559 subunit alpha OS=Agrostis stolonifera OX=63632 GN=psbE PE=3 SV=1
ch00	Eph1.1ch00.g006200.1	tr|M9VAK2|M9VAK2_ECHCG Ribulose bisphosphate carboxylase large chain OS=Echinochloa crus-galli OX=90397 PE=2 SV=1
ch00	Eph1.1ch00.g006210.1	tr|A0A3L6D6J4|A0A3L6D6J4_MAIZE H(+)-transporting two-sector ATPase OS=Zea mays OX=4577 GN=atpB_1 PE=3 SV=1
ch00	Eph1.1ch00.g006220.1	tr|A0A1L2F0H3|A0A1L2F0H3_9POAL ATP synthase epsilon chain, chloroplastic OS=Echinochloa colona OX=90396 GN=atpE PE=3 SV=1
ch00	Eph1.1ch00.g006230.1	tr|A0A446QEH7|A0A446QEH7_TRITD RuBisCO_large domain-containing protein OS=Triticum turgidum subsp. durum OX=4567 GN=TRITD_3Bv1G258230 PE=4 SV=1
ch00	Eph1.1ch00.g006240.1	sp|A1EA25|PSBE_AGRST Cytochrome b559 subunit alpha OS=Agrostis stolonifera OX=63632 GN=psbE PE=3 SV=1
ch00	Eph1.1ch00.g006250.1	tr|U5TXC1|U5TXC1_SETIT Ribosomal protein L33 OS=Setaria italica OX=4555 GN=rpl33 PE=3 SV=1
ch00	Eph1.1ch00.g006260.1	tr|A0A3L6PWZ8|A0A3L6PWZ8_PANMI Rps7 (Mitochondrion) OS=Panicum miliaceum OX=4540 GN=C2845_PM16G00580 PE=3 SV=1
ch00	Eph1.1ch00.g006270.1	tr|A0A341X5B3|A0A341X5B3_WHEAT Uncharacterized protein OS=Triticum aestivum OX=4565 PE=4 SV=1
ch00	Eph1.1ch00.g006280.1	tr|Q6R9K5|Q6R9K5_MAIZE Uncharacterized protein orf99-c OS=Zea mays OX=4577 GN=orf99-c PE=4 SV=1
ch00	Eph1.1ch00.g006290.1	sp|P07924|RT13_WHEAT Ribosomal protein S13, mitochondrial OS=Triticum aestivum OX=4565 GN=RPS13 PE=3 SV=2
ch00	Eph1.1ch00.g006320.1	tr|A0A341X5B3|A0A341X5B3_WHEAT Uncharacterized protein OS=Triticum aestivum OX=4565 PE=4 SV=1
ch00	Eph1.1ch00.g006330.1	tr|A0A0S2RLE5|A0A0S2RLE5_ECHCG Uncharacterized protein OS=Echinochloa crus-galli OX=90397 GN=EC1Cp_p082 PE=4 SV=1
ch00	Eph1.1ch00.g006340.1	tr|A0A1L2F0L2|A0A1L2F0L2_9POAL Translation initiation factor IF-1, chloroplastic OS=Echinochloa colona OX=90396 GN=infA PE=3 SV=1
ch00	Eph1.1ch00.g006350.1	sp|Q6L369|RR11_SACHY 30S ribosomal protein S11, chloroplastic OS=Saccharum hybrid OX=15819 GN=rps11 PE=3 SV=1
ch00	Eph1.1ch00.g006360.1	tr|Q7G3E9|Q7G3E9_ORYSJ Os10g0356500 protein OS=Oryza sativa subsp. japonica OX=39947 GN=OSJNAb0075K12.30 PE=4 SV=1
ch00	Eph1.1ch00.g006370.1	tr|U5TXC1|U5TXC1_SETIT Ribosomal protein L33 OS=Setaria italica OX=4555 GN=rpl33 PE=3 SV=1
ch00	Eph1.1ch00.g006390.1	sp|Q6L369|RR11_SACHY 30S ribosomal protein S11, chloroplastic OS=Saccharum hybrid OX=15819 GN=rps11 PE=3 SV=1
ch00	Eph1.1ch00.g006400.1	tr|A0A1L2F0L2|A0A1L2F0L2_9POAL Translation initiation factor IF-1, chloroplastic OS=Echinochloa colona OX=90396 GN=infA PE=3 SV=1
ch00	Eph1.1ch00.g006410.1	tr|U5TU67|U5TU67_SETIT Ribosomal protein L14 OS=Setaria italica OX=4555 GN=rpl14 PE=3 SV=1
ch00	Eph1.1ch00.g006420.1	tr|A0A368PEJ6|A0A368PEJ6_SETIT Uncharacterized protein OS=Setaria italica OX=4555 GN=SETIT_J015300v2 PE=4 SV=1
ch00	Eph1.1ch00.g006430.1	tr|A0A7G6KK50|A0A7G6KK50_9POAL Ribosomal protein L23 OS=Dichanthelium portoricense OX=1620044 GN=rpl23 PE=3 SV=1
ch00	Eph1.1ch00.g006450.1	tr|A0A0S2RLE5|A0A0S2RLE5_ECHCG Uncharacterized protein OS=Echinochloa crus-galli OX=90397 GN=EC1Cp_p082 PE=4 SV=1
ch00	Eph1.1ch00.g006460.1	tr|A0A7G6KK53|A0A7G6KK53_9POAL Uncharacterized protein ycf68 OS=Dichanthelium portoricense OX=1620044 GN=ycf68 PE=3 SV=1
ch00	Eph1.1ch00.g006470.1	tr|A0A8F5Z7W6|A0A8F5Z7W6_9POAL Uncharacterized protein OS=Stipa capillata OX=665498 GN=orf121-a PE=4 SV=1
ch00	Eph1.1ch00.g006480.1	tr|A0A3L6PWZ8|A0A3L6PWZ8_PANMI Rps7 (Mitochondrion) OS=Panicum miliaceum OX=4540 GN=C2845_PM16G00580 PE=3 SV=1
ch00	Eph1.1ch00.g006510.1	tr|A0A072TLG9|A0A072TLG9_MEDTR Multifunctional fusion protein OS=Medicago truncatula OX=3880 GN=MTR_0002s0510 PE=3 SV=1
ch00	Eph1.1ch00.g006520.1	tr|A0A3L6D6V3|A0A3L6D6V3_MAIZE DNA-directed RNA polymerase OS=Zea mays OX=4577 GN=rpoB_2 PE=3 SV=1
ch00	Eph1.1ch00.g006530.1	sp|A8Y9F0|PSBA_LOLPR Photosystem II protein D1 OS=Lolium perenne OX=4522 GN=psbA PE=3 SV=1
ch00	Eph1.1ch00.g006540.1	tr|A0A368PEJ6|A0A368PEJ6_SETIT Uncharacterized protein OS=Setaria italica OX=4555 GN=SETIT_J015300v2 PE=4 SV=1
ch00	Eph1.1ch00.g006560.1	tr|A0A7G6KK50|A0A7G6KK50_9POAL Ribosomal protein L23 OS=Dichanthelium portoricense OX=1620044 GN=rpl23 PE=3 SV=1
ch00	Eph1.1ch00.g006570.1	tr|A0A368PEJ6|A0A368PEJ6_SETIT Uncharacterized protein OS=Setaria italica OX=4555 GN=SETIT_J015300v2 PE=4 SV=1
ch00	Eph1.1ch00.g006580.1	tr|U5TU67|U5TU67_SETIT Ribosomal protein L14 OS=Setaria italica OX=4555 GN=rpl14 PE=3 SV=1
ch00	Eph1.1ch00.g006590.1	tr|A0A1L2F0L2|A0A1L2F0L2_9POAL Translation initiation factor IF-1, chloroplastic OS=Echinochloa colona OX=90396 GN=infA PE=3 SV=1
ch00	Eph1.1ch00.g006600.1	sp|Q6L369|RR11_SACHY 30S ribosomal protein S11, chloroplastic OS=Saccharum hybrid OX=15819 GN=rps11 PE=3 SV=1
ch00	Eph1.1ch00.g006610.1	tr|A0A1Y3BU64|A0A1Y3BU64_HELAN Putative photosystem antenna protein-like protein OS=Helianthus annuus OX=4232 GN=HannXRQ_Chr00c0314g0573511 PE=4 SV=1
ch00	Eph1.1ch00.g006620.1	sp|A8Y9F0|PSBA_LOLPR Photosystem II protein D1 OS=Lolium perenne OX=4522 GN=psbA PE=3 SV=1
ch00	Eph1.1ch00.g006630.1	tr|A0A7G6KK50|A0A7G6KK50_9POAL Ribosomal protein L23 OS=Dichanthelium portoricense OX=1620044 GN=rpl23 PE=3 SV=1
ch00	Eph1.1ch00.g006650.1	tr|A0A7G6KK53|A0A7G6KK53_9POAL Uncharacterized protein ycf68 OS=Dichanthelium portoricense OX=1620044 GN=ycf68 PE=3 SV=1
ch00	Eph1.1ch00.g006660.1	tr|A0A8F5Z7W6|A0A8F5Z7W6_9POAL Uncharacterized protein OS=Stipa capillata OX=665498 GN=orf121-a PE=4 SV=1
ch00	Eph1.1ch00.g006670.1	sp|Q6L3D3|RR15_SACHY 30S ribosomal protein S15, chloroplastic OS=Saccharum hybrid OX=15819 GN=rps15-A PE=3 SV=1
ch00	Eph1.1ch00.g006680.1	tr|A0A7G6KK53|A0A7G6KK53_9POAL Uncharacterized protein ycf68 OS=Dichanthelium portoricense OX=1620044 GN=ycf68 PE=3 SV=1
ch00	Eph1.1ch00.g006690.1	tr|A0A8F5Z7W6|A0A8F5Z7W6_9POAL Uncharacterized protein OS=Stipa capillata OX=665498 GN=orf121-a PE=4 SV=1
ch00	Eph1.1ch00.g006700.1	sp|Q6L3D3|RR15_SACHY 30S ribosomal protein S15, chloroplastic OS=Saccharum hybrid OX=15819 GN=rps15-A PE=3 SV=1
ch00	Eph1.1ch00.g006710.1	sp|A1YV25|PSAC_AEGTA Photosystem I iron-sulfur center OS=Aegilops tauschii OX=37682 GN=psaC PE=3 SV=1
ch00	Eph1.1ch00.g006720.1	sp|Q6L3D3|RR15_SACHY 30S ribosomal protein S15, chloroplastic OS=Saccharum hybrid OX=15819 GN=rps15-A PE=3 SV=1
ch00	Eph1.1ch00.g006730.1	sp|A8Y9F0|PSBA_LOLPR Photosystem II protein D1 OS=Lolium perenne OX=4522 GN=psbA PE=3 SV=1
ch00	Eph1.1ch00.g006740.1	tr|A0A368PEJ6|A0A368PEJ6_SETIT Uncharacterized protein OS=Setaria italica OX=4555 GN=SETIT_J015300v2 PE=4 SV=1
ch00	Eph1.1ch00.g006750.1	tr|A0A7G6KK50|A0A7G6KK50_9POAL Ribosomal protein L23 OS=Dichanthelium portoricense OX=1620044 GN=rpl23 PE=3 SV=1
ch00	Eph1.1ch00.g006760.1	tr|A0A0S2RLE5|A0A0S2RLE5_ECHCG Uncharacterized protein OS=Echinochloa crus-galli OX=90397 GN=EC1Cp_p082 PE=4 SV=1
ch00	Eph1.1ch00.g006770.1	tr|A0A7G6KK53|A0A7G6KK53_9POAL Uncharacterized protein ycf68 OS=Dichanthelium portoricense OX=1620044 GN=ycf68 PE=3 SV=1
ch00	Eph1.1ch00.g006780.1	tr|A0A8F5Z7W6|A0A8F5Z7W6_9POAL Uncharacterized protein OS=Stipa capillata OX=665498 GN=orf121-a PE=4 SV=1
ch00	Eph1.1ch00.g006790.1	tr|A0A368PEJ6|A0A368PEJ6_SETIT Uncharacterized protein OS=Setaria italica OX=4555 GN=SETIT_J015300v2 PE=4 SV=1
ch00	Eph1.1ch00.g006800.1	sp|Q6L3D3|RR15_SACHY 30S ribosomal protein S15, chloroplastic OS=Saccharum hybrid OX=15819 GN=rps15-A PE=3 SV=1
ch00	Eph1.1ch00.g006810.1	sp|A1YV25|PSAC_AEGTA Photosystem I iron-sulfur center OS=Aegilops tauschii OX=37682 GN=psaC PE=3 SV=1
ch00	Eph1.1ch00.g006820.1	sp|Q6L3D3|RR15_SACHY 30S ribosomal protein S15, chloroplastic OS=Saccharum hybrid OX=15819 GN=rps15-A PE=3 SV=1
ch00	Eph1.1ch00.g006830.1	tr|A0A8F5Z7W6|A0A8F5Z7W6_9POAL Uncharacterized protein OS=Stipa capillata OX=665498 GN=orf121-a PE=4 SV=1
ch00	Eph1.1ch00.g006840.1	tr|A0A7G6KK53|A0A7G6KK53_9POAL Uncharacterized protein ycf68 OS=Dichanthelium portoricense OX=1620044 GN=ycf68 PE=3 SV=1
ch00	Eph1.1ch00.g006850.1	tr|A0A0S2RLE5|A0A0S2RLE5_ECHCG Uncharacterized protein OS=Echinochloa crus-galli OX=90397 GN=EC1Cp_p082 PE=4 SV=1
ch00	Eph1.1ch00.g006860.1	tr|A0A3L6PWZ8|A0A3L6PWZ8_PANMI Rps7 (Mitochondrion) OS=Panicum miliaceum OX=4540 GN=C2845_PM16G00580 PE=3 SV=1
ch00	Eph1.1ch00.g006870.1	tr|A0A7G6KK50|A0A7G6KK50_9POAL Ribosomal protein L23 OS=Dichanthelium portoricense OX=1620044 GN=rpl23 PE=3 SV=1
ch00	Eph1.1ch00.g006880.1	tr|A0A368PEJ6|A0A368PEJ6_SETIT Uncharacterized protein OS=Setaria italica OX=4555 GN=SETIT_J015300v2 PE=4 SV=1
ch00	Eph1.1ch00.g006890.1	sp|A8Y9F0|PSBA_LOLPR Photosystem II protein D1 OS=Lolium perenne OX=4522 GN=psbA PE=3 SV=1
ch00	Eph1.1ch00.g006900.1	tr|A0A341PW24|A0A341PW24_WHEAT NAD(P)H dehydrogenase subunit H OS=Triticum aestivum OX=4565 PE=3 SV=1
ch00	Eph1.1ch00.g006910.1	tr|A0A446NMG1|A0A446NMG1_TRITD NAD(P)H dehydrogenase subunit H OS=Triticum turgidum subsp. durum OX=4567 GN=TRITD_3Av1G179040 PE=3 SV=1
ch00	Eph1.1ch00.g006930.1	tr|A0A7G6KK53|A0A7G6KK53_9POAL Uncharacterized protein ycf68 OS=Dichanthelium portoricense OX=1620044 GN=ycf68 PE=3 SV=1
ch00	Eph1.1ch00.g006940.1	tr|A0A8F5Z7W6|A0A8F5Z7W6_9POAL Uncharacterized protein OS=Stipa capillata OX=665498 GN=orf121-a PE=4 SV=1
ch00	Eph1.1ch00.g006950.1	sp|Q6L3D3|RR15_SACHY 30S ribosomal protein S15, chloroplastic OS=Saccharum hybrid OX=15819 GN=rps15-A PE=3 SV=1
ch00	Eph1.1ch00.g006960.1	sp|A1YV25|PSAC_AEGTA Photosystem I iron-sulfur center OS=Aegilops tauschii OX=37682 GN=psaC PE=3 SV=1
ch00	Eph1.1ch00.g006990.1	tr|A0A3L6PWZ8|A0A3L6PWZ8_PANMI Rps7 (Mitochondrion) OS=Panicum miliaceum OX=4540 GN=C2845_PM16G00580 PE=3 SV=1
ch00	Eph1.1ch00.g007010.1	tr|A0A2T7C7C0|A0A2T7C7C0_9POAL Uncharacterized protein OS=Panicum hallii var. hallii OX=1504633 GN=GQ55_9G271000 PE=4 SV=1
ch00	Eph1.1ch00.g007020.1	tr|A0A7G6KK53|A0A7G6KK53_9POAL Uncharacterized protein ycf68 OS=Dichanthelium portoricense OX=1620044 GN=ycf68 PE=3 SV=1
ch00	Eph1.1ch00.g007030.1	tr|A0A8F5Z7W6|A0A8F5Z7W6_9POAL Uncharacterized protein OS=Stipa capillata OX=665498 GN=orf121-a PE=4 SV=1
ch00	Eph1.1ch00.g007040.1	sp|Q6L3D3|RR15_SACHY 30S ribosomal protein S15, chloroplastic OS=Saccharum hybrid OX=15819 GN=rps15-A PE=3 SV=1
ch00	Eph1.1ch00.g007050.1	tr|A0A8F5Z7W6|A0A8F5Z7W6_9POAL Uncharacterized protein OS=Stipa capillata OX=665498 GN=orf121-a PE=4 SV=1
ch00	Eph1.1ch00.g007060.1	tr|A0A7G6KK53|A0A7G6KK53_9POAL Uncharacterized protein ycf68 OS=Dichanthelium portoricense OX=1620044 GN=ycf68 PE=3 SV=1
ch00	Eph1.1ch00.g007070.1	tr|A0A1Y3BU64|A0A1Y3BU64_HELAN Putative photosystem antenna protein-like protein OS=Helianthus annuus OX=4232 GN=HannXRQ_Chr00c0314g0573511 PE=4 SV=1
ch00	Eph1.1ch00.g007080.1	tr|U5TXC1|U5TXC1_SETIT Ribosomal protein L33 OS=Setaria italica OX=4555 GN=rpl33 PE=3 SV=1
ch00	Eph1.1ch00.g007090.1	sp|A1EA25|PSBE_AGRST Cytochrome b559 subunit alpha OS=Agrostis stolonifera OX=63632 GN=psbE PE=3 SV=1
ch00	Eph1.1ch00.g007100.1	tr|A0A873WSM3|A0A873WSM3_ECHCG Ribulose bisphosphate carboxylase large chain OS=Echinochloa crus-galli OX=90397 GN=rbcL PE=3 SV=1
ch00	Eph1.1ch00.g007110.1	tr|A0A3L6D6J4|A0A3L6D6J4_MAIZE H(+)-transporting two-sector ATPase OS=Zea mays OX=4577 GN=atpB_1 PE=3 SV=1
ch00	Eph1.1ch00.g007120.1	tr|A0A368PEJ6|A0A368PEJ6_SETIT Uncharacterized protein OS=Setaria italica OX=4555 GN=SETIT_J015300v2 PE=4 SV=1
ch00	Eph1.1ch00.g007130.1	tr|A0A3L6D6J4|A0A3L6D6J4_MAIZE H(+)-transporting two-sector ATPase OS=Zea mays OX=4577 GN=atpB_1 PE=3 SV=1
ch00	Eph1.1ch00.g007140.1	tr|M9VAK2|M9VAK2_ECHCG Ribulose bisphosphate carboxylase large chain OS=Echinochloa crus-galli OX=90397 PE=2 SV=1
ch00	Eph1.1ch00.g007150.1	sp|A1EA25|PSBE_AGRST Cytochrome b559 subunit alpha OS=Agrostis stolonifera OX=63632 GN=psbE PE=3 SV=1
ch00	Eph1.1ch00.g007160.1	tr|A0A1D6HL78|A0A1D6HL78_MAIZE Photosystem II CP47 reaction center protein OS=Zea mays OX=4577 GN=ZEAMMB73_Zm00001d018163 PE=4 SV=1
ch00	Eph1.1ch00.g007170.1	tr|A0A1D6HL77|A0A1D6HL77_MAIZE Cytochrome b OS=Zea mays OX=4577 GN=ZEAMMB73_Zm00001d018162 PE=4 SV=1
ch00	Eph1.1ch00.g007180.1	sp|Q6L369|RR11_SACHY 30S ribosomal protein S11, chloroplastic OS=Saccharum hybrid OX=15819 GN=rps11 PE=3 SV=1
ch00	Eph1.1ch00.g007190.1	tr|A0A1L2F0L2|A0A1L2F0L2_9POAL Translation initiation factor IF-1, chloroplastic OS=Echinochloa colona OX=90396 GN=infA PE=3 SV=1
ch00	Eph1.1ch00.g007200.1	tr|U5TU67|U5TU67_SETIT Ribosomal protein L14 OS=Setaria italica OX=4555 GN=rpl14 PE=3 SV=1
ch00	Eph1.1ch00.g007210.1	tr|A0A1D8I1W6|A0A1D8I1W6_ORYRU Transmembrane protein OS=Oryza rufipogon OX=4529 GN=orf367 PE=4 SV=1
ch00	Eph1.1ch00.g007220.1	tr|A0A1E5W7F7|A0A1E5W7F7_9POAL 3-ketoacyl-CoA synthase OS=Dichanthelium oligosanthes OX=888268 GN=BAE44_0005632 PE=3 SV=1
ch00	Eph1.1ch00.g007270.1	tr|A0A1D8I1W6|A0A1D8I1W6_ORYRU Transmembrane protein OS=Oryza rufipogon OX=4529 GN=orf367 PE=4 SV=1
ch00	Eph1.1ch00.g007290.1	tr|Q6R9A5|Q6R9A5_MAIZE Uncharacterized protein ycf68 OS=Zea mays OX=4577 GN=orf111-b PE=3 SV=1
ch00	Eph1.1ch00.g007300.1	tr|Q6R9K5|Q6R9K5_MAIZE Uncharacterized protein orf99-c OS=Zea mays OX=4577 GN=orf99-c PE=4 SV=1
ch00	Eph1.1ch00.g007320.1	tr|A0A0S2RLE5|A0A0S2RLE5_ECHCG Uncharacterized protein OS=Echinochloa crus-galli OX=90397 GN=EC1Cp_p082 PE=4 SV=1
ch00	Eph1.1ch00.g007330.1	tr|A0A7G6KK53|A0A7G6KK53_9POAL Uncharacterized protein ycf68 OS=Dichanthelium portoricense OX=1620044 GN=ycf68 PE=3 SV=1
ch00	Eph1.1ch00.g007340.1	tr|A0A8F5Z7W6|A0A8F5Z7W6_9POAL Uncharacterized protein OS=Stipa capillata OX=665498 GN=orf121-a PE=4 SV=1
ch00	Eph1.1ch00.g007350.1	sp|Q6L3D3|RR15_SACHY 30S ribosomal protein S15, chloroplastic OS=Saccharum hybrid OX=15819 GN=rps15-A PE=3 SV=1
ch00	Eph1.1ch00.g007360.1	sp|A1YV25|PSAC_AEGTA Photosystem I iron-sulfur center OS=Aegilops tauschii OX=37682 GN=psaC PE=3 SV=1
ch00	Eph1.1ch00.g007380.1	tr|A0A446QEH7|A0A446QEH7_TRITD RuBisCO_large domain-containing protein OS=Triticum turgidum subsp. durum OX=4567 GN=TRITD_3Bv1G258230 PE=4 SV=1
ch00	Eph1.1ch00.g007390.1	tr|Q32019|Q32019_9ASTE Ribulose bisphosphate carboxylase large chain (Fragment) OS=Caiophora lateritia OX=37824 GN=rbcL PE=3 SV=1
ch00	Eph1.1ch00.g007400.1	tr|A0A1L2F0H3|A0A1L2F0H3_9POAL ATP synthase epsilon chain, chloroplastic OS=Echinochloa colona OX=90396 GN=atpE PE=3 SV=1
ch00	Eph1.1ch00.g007410.1	sp|A1EA03|ATPH_AGRST ATP synthase subunit c, chloroplastic OS=Agrostis stolonifera OX=63632 GN=atpH PE=3 SV=1
ch00	Eph1.1ch00.g007420.1	tr|A0A368PEJ6|A0A368PEJ6_SETIT Uncharacterized protein OS=Setaria italica OX=4555 GN=SETIT_J015300v2 PE=4 SV=1
ch00	Eph1.1ch00.g007430.1	tr|A0A341PW24|A0A341PW24_WHEAT NAD(P)H dehydrogenase subunit H OS=Triticum aestivum OX=4565 PE=3 SV=1
ch00	Eph1.1ch00.g007440.1	tr|A0A1D8I1W6|A0A1D8I1W6_ORYRU Transmembrane protein OS=Oryza rufipogon OX=4529 GN=orf367 PE=4 SV=1
ch00	Eph1.1ch00.g007450.1	sp|Q6L3D3|RR15_SACHY 30S ribosomal protein S15, chloroplastic OS=Saccharum hybrid OX=15819 GN=rps15-A PE=3 SV=1
ch00	Eph1.1ch00.g007460.1	sp|A1YV25|PSAC_AEGTA Photosystem I iron-sulfur center OS=Aegilops tauschii OX=37682 GN=psaC PE=3 SV=1
ch00	Eph1.1ch00.g007470.1	sp|Q6L3D3|RR15_SACHY 30S ribosomal protein S15, chloroplastic OS=Saccharum hybrid OX=15819 GN=rps15-A PE=3 SV=1
ch00	Eph1.1ch00.g007480.1	tr|A0A8F5Z7W6|A0A8F5Z7W6_9POAL Uncharacterized protein OS=Stipa capillata OX=665498 GN=orf121-a PE=4 SV=1
ch00	Eph1.1ch00.g007490.1	tr|A0A0S2RLE5|A0A0S2RLE5_ECHCG Uncharacterized protein OS=Echinochloa crus-galli OX=90397 GN=EC1Cp_p082 PE=4 SV=1
ch00	Eph1.1ch00.g007500.1	tr|Q6R990|Q6R990_MAIZE Uncharacterized protein orf117-c OS=Zea mays OX=4577 GN=orf117-c PE=4 SV=1
ch00	Eph1.1ch00.g007510.1	sp|Q6L369|RR11_SACHY 30S ribosomal protein S11, chloroplastic OS=Saccharum hybrid OX=15819 GN=rps11 PE=3 SV=1
ch00	Eph1.1ch00.g007520.1	tr|A0A1L2F0L2|A0A1L2F0L2_9POAL Translation initiation factor IF-1, chloroplastic OS=Echinochloa colona OX=90396 GN=infA PE=3 SV=1
ch00	Eph1.1ch00.g007530.1	tr|A0A7G6KK50|A0A7G6KK50_9POAL Ribosomal protein L23 OS=Dichanthelium portoricense OX=1620044 GN=rpl23 PE=3 SV=1
ch00	Eph1.1ch00.g007550.1	sp|A1EA03|ATPH_AGRST ATP synthase subunit c, chloroplastic OS=Agrostis stolonifera OX=63632 GN=atpH PE=3 SV=1
ch00	Eph1.1ch00.g007560.1	tr|A0A3L6D6J4|A0A3L6D6J4_MAIZE H(+)-transporting two-sector ATPase OS=Zea mays OX=4577 GN=atpB_1 PE=3 SV=1
ch00	Eph1.1ch00.g007570.1	tr|A0A446QEH7|A0A446QEH7_TRITD RuBisCO_large domain-containing protein OS=Triticum turgidum subsp. durum OX=4567 GN=TRITD_3Bv1G258230 PE=4 SV=1
ch00	Eph1.1ch00.g007580.1	sp|Q6L369|RR11_SACHY 30S ribosomal protein S11, chloroplastic OS=Saccharum hybrid OX=15819 GN=rps11 PE=3 SV=1
ch00	Eph1.1ch00.g007590.1	tr|A0A1L2F0L2|A0A1L2F0L2_9POAL Translation initiation factor IF-1, chloroplastic OS=Echinochloa colona OX=90396 GN=infA PE=3 SV=1
ch00	Eph1.1ch00.g007600.1	tr|A0A368PEJ6|A0A368PEJ6_SETIT Uncharacterized protein OS=Setaria italica OX=4555 GN=SETIT_J015300v2 PE=4 SV=1
ch00	Eph1.1ch00.g007610.1	tr|A0A7G6KK50|A0A7G6KK50_9POAL Ribosomal protein L23 OS=Dichanthelium portoricense OX=1620044 GN=rpl23 PE=3 SV=1
ch00	Eph1.1ch00.g007630.1	tr|A0A7G6KK53|A0A7G6KK53_9POAL Uncharacterized protein ycf68 OS=Dichanthelium portoricense OX=1620044 GN=ycf68 PE=3 SV=1
ch00	Eph1.1ch00.g007640.1	tr|A0A8F5Z7W6|A0A8F5Z7W6_9POAL Uncharacterized protein OS=Stipa capillata OX=665498 GN=orf121-a PE=4 SV=1
ch00	Eph1.1ch00.g007670.1	tr|A0A2T7C7C0|A0A2T7C7C0_9POAL Uncharacterized protein OS=Panicum hallii var. hallii OX=1504633 GN=GQ55_9G271000 PE=4 SV=1
ch00	Eph1.1ch00.g007680.1	tr|A0A341X5B3|A0A341X5B3_WHEAT Uncharacterized protein OS=Triticum aestivum OX=4565 PE=4 SV=1
ch00	Eph1.1ch00.g007690.1	tr|A0A291HZZ4|A0A291HZZ4_9POAL 30S ribosomal protein S15, chloroplastic OS=Homolepis aturensis OX=997066 GN=rps15 PE=3 SV=1
ch00	Eph1.1ch00.g007700.1	tr|A0A7G6KK53|A0A7G6KK53_9POAL Uncharacterized protein ycf68 OS=Dichanthelium portoricense OX=1620044 GN=ycf68 PE=3 SV=1
ch00	Eph1.1ch00.g007710.1	tr|A0A7G6KK50|A0A7G6KK50_9POAL Ribosomal protein L23 OS=Dichanthelium portoricense OX=1620044 GN=rpl23 PE=3 SV=1
ch00	Eph1.1ch00.g007720.1	tr|U5TU67|U5TU67_SETIT Ribosomal protein L14 OS=Setaria italica OX=4555 GN=rpl14 PE=3 SV=1
ch00	Eph1.1ch00.g007730.1	tr|A0A1L2F0L2|A0A1L2F0L2_9POAL Translation initiation factor IF-1, chloroplastic OS=Echinochloa colona OX=90396 GN=infA PE=3 SV=1
ch00	Eph1.1ch00.g007740.1	sp|Q6L369|RR11_SACHY 30S ribosomal protein S11, chloroplastic OS=Saccharum hybrid OX=15819 GN=rps11 PE=3 SV=1
ch00	Eph1.1ch00.g007750.1	tr|A0A1D6HL77|A0A1D6HL77_MAIZE Cytochrome b OS=Zea mays OX=4577 GN=ZEAMMB73_Zm00001d018162 PE=4 SV=1
ch00	Eph1.1ch00.g007760.1	tr|Q2QW47|Q2QW47_ORYSJ Photosystem II P680 chlorophyll A apoprotein, putative OS=Oryza sativa subsp. japonica OX=39947 GN=LOC_Os12g10600 PE=4 SV=1
ch00	Eph1.1ch00.g007770.1	sp|A1EA03|ATPH_AGRST ATP synthase subunit c, chloroplastic OS=Agrostis stolonifera OX=63632 GN=atpH PE=3 SV=1
ch00	Eph1.1ch00.g007780.1	tr|A0A1D6LLQ3|A0A1D6LLQ3_MAIZE DNA-directed RNA polymerase subunit OS=Zea mays OX=4577 GN=ZEAMMB73_Zm00001d036307 PE=3 SV=1
ch00	Eph1.1ch00.g007790.1	sp|A8Y9F0|PSBA_LOLPR Photosystem II protein D1 OS=Lolium perenne OX=4522 GN=psbA PE=3 SV=1
ch00	Eph1.1ch00.g007800.1	tr|A0A7G6KK50|A0A7G6KK50_9POAL Ribosomal protein L23 OS=Dichanthelium portoricense OX=1620044 GN=rpl23 PE=3 SV=1
ch00	Eph1.1ch00.g007810.1	tr|A0A0P0YAT6|A0A0P0YAT6_ORYSJ Os12g0522516 protein (Fragment) OS=Oryza sativa subsp. japonica OX=39947 GN=Os12g0522516 PE=4 SV=1
ch00	Eph1.1ch00.g007820.1	tr|A0A0S2RKS4|A0A0S2RKS4_ECHCG DNA-directed RNA polymerase subunit beta'' OS=Echinochloa crus-galli OX=90397 GN=rpoC2 PE=3 SV=1
ch00	Eph1.1ch00.g007830.1	tr|A0A452YM91|A0A452YM91_AEGTS DNA-directed RNA polymerase OS=Aegilops tauschii subsp. strangulata OX=200361 PE=3 SV=1
ch00	Eph1.1ch00.g007850.1	tr|A0A7G6KK50|A0A7G6KK50_9POAL Ribosomal protein L23 OS=Dichanthelium portoricense OX=1620044 GN=rpl23 PE=3 SV=1
ch00	Eph1.1ch00.g007860.1	tr|A0A368PEJ6|A0A368PEJ6_SETIT Uncharacterized protein OS=Setaria italica OX=4555 GN=SETIT_J015300v2 PE=4 SV=1
ch00	Eph1.1ch00.g007870.1	tr|A0A1L2F0L2|A0A1L2F0L2_9POAL Translation initiation factor IF-1, chloroplastic OS=Echinochloa colona OX=90396 GN=infA PE=3 SV=1
ch00	Eph1.1ch00.g007880.1	sp|Q6L369|RR11_SACHY 30S ribosomal protein S11, chloroplastic OS=Saccharum hybrid OX=15819 GN=rps11 PE=3 SV=1
ch00	Eph1.1ch00.g007890.1	tr|A0A1Y3BU64|A0A1Y3BU64_HELAN Putative photosystem antenna protein-like protein OS=Helianthus annuus OX=4232 GN=HannXRQ_Chr00c0314g0573511 PE=4 SV=1
ch00	Eph1.1ch00.g007900.1	tr|U5TXC1|U5TXC1_SETIT Ribosomal protein L33 OS=Setaria italica OX=4555 GN=rpl33 PE=3 SV=1
ch00	Eph1.1ch00.g007910.1	sp|A1EA25|PSBE_AGRST Cytochrome b559 subunit alpha OS=Agrostis stolonifera OX=63632 GN=psbE PE=3 SV=1
ch00	Eph1.1ch00.g007920.1	tr|A0A446QEH7|A0A446QEH7_TRITD RuBisCO_large domain-containing protein OS=Triticum turgidum subsp. durum OX=4567 GN=TRITD_3Bv1G258230 PE=4 SV=1
ch00	Eph1.1ch00.g007930.1	tr|A0A0S2RLE5|A0A0S2RLE5_ECHCG Uncharacterized protein OS=Echinochloa crus-galli OX=90397 GN=EC1Cp_p082 PE=4 SV=1
ch00	Eph1.1ch00.g007950.1	tr|A0A7G6KK50|A0A7G6KK50_9POAL Ribosomal protein L23 OS=Dichanthelium portoricense OX=1620044 GN=rpl23 PE=3 SV=1
ch00	Eph1.1ch00.g007960.1	tr|A0A1L2F0L2|A0A1L2F0L2_9POAL Translation initiation factor IF-1, chloroplastic OS=Echinochloa colona OX=90396 GN=infA PE=3 SV=1
ch00	Eph1.1ch00.g007970.1	sp|Q6L369|RR11_SACHY 30S ribosomal protein S11, chloroplastic OS=Saccharum hybrid OX=15819 GN=rps11 PE=3 SV=1
ch00	Eph1.1ch00.g007980.1	tr|A0A1Y3BU64|A0A1Y3BU64_HELAN Putative photosystem antenna protein-like protein OS=Helianthus annuus OX=4232 GN=HannXRQ_Chr00c0314g0573511 PE=4 SV=1
ch00	Eph1.1ch00.g007990.1	tr|U5TXC1|U5TXC1_SETIT Ribosomal protein L33 OS=Setaria italica OX=4555 GN=rpl33 PE=3 SV=1
ch00	Eph1.1ch00.g008000.1	sp|A1EA25|PSBE_AGRST Cytochrome b559 subunit alpha OS=Agrostis stolonifera OX=63632 GN=psbE PE=3 SV=1
ch00	Eph1.1ch00.g008010.1	sp|A8Y9F0|PSBA_LOLPR Photosystem II protein D1 OS=Lolium perenne OX=4522 GN=psbA PE=3 SV=1
ch00	Eph1.1ch00.g008020.1	tr|A0A7G6KK50|A0A7G6KK50_9POAL Ribosomal protein L23 OS=Dichanthelium portoricense OX=1620044 GN=rpl23 PE=3 SV=1
ch00	Eph1.1ch00.g008040.1	tr|A0A1D8I1W6|A0A1D8I1W6_ORYRU Transmembrane protein OS=Oryza rufipogon OX=4529 GN=orf367 PE=4 SV=1
ch00	Eph1.1ch00.g008060.1	tr|A0A7G6KK50|A0A7G6KK50_9POAL Ribosomal protein L23 OS=Dichanthelium portoricense OX=1620044 GN=rpl23 PE=3 SV=1
ch00	Eph1.1ch00.g008070.1	tr|A0A1L2F0L2|A0A1L2F0L2_9POAL Translation initiation factor IF-1, chloroplastic OS=Echinochloa colona OX=90396 GN=infA PE=3 SV=1
ch00	Eph1.1ch00.g008080.1	sp|Q6L369|RR11_SACHY 30S ribosomal protein S11, chloroplastic OS=Saccharum hybrid OX=15819 GN=rps11 PE=3 SV=1
ch00	Eph1.1ch00.g008090.1	tr|Q2QW47|Q2QW47_ORYSJ Photosystem II P680 chlorophyll A apoprotein, putative OS=Oryza sativa subsp. japonica OX=39947 GN=LOC_Os12g10600 PE=4 SV=1
ch00	Eph1.1ch00.g008100.1	tr|U5TXC1|U5TXC1_SETIT Ribosomal protein L33 OS=Setaria italica OX=4555 GN=rpl33 PE=3 SV=1
ch00	Eph1.1ch00.g008110.1	sp|A1EA25|PSBE_AGRST Cytochrome b559 subunit alpha OS=Agrostis stolonifera OX=63632 GN=psbE PE=3 SV=1
ch00	Eph1.1ch00.g008120.1	tr|Q339H4|Q339H4_ORYSJ DNA-directed RNA polymerase subunit beta OS=Oryza sativa subsp. japonica OX=39947 GN=LOC_Os10g21220 PE=3 SV=2
ch00	Eph1.1ch00.g008130.1	tr|A0A1D6LLQ3|A0A1D6LLQ3_MAIZE DNA-directed RNA polymerase subunit OS=Zea mays OX=4577 GN=ZEAMMB73_Zm00001d036307 PE=3 SV=1
ch00	Eph1.1ch00.g008140.1	tr|A0A8F5Z7W6|A0A8F5Z7W6_9POAL Uncharacterized protein OS=Stipa capillata OX=665498 GN=orf121-a PE=4 SV=1
ch00	Eph1.1ch00.g008150.1	tr|A0A7G6KK53|A0A7G6KK53_9POAL Uncharacterized protein ycf68 OS=Dichanthelium portoricense OX=1620044 GN=ycf68 PE=3 SV=1
ch00	Eph1.1ch00.g008170.1	tr|A0A7G6KK50|A0A7G6KK50_9POAL Ribosomal protein L23 OS=Dichanthelium portoricense OX=1620044 GN=rpl23 PE=3 SV=1
ch00	Eph1.1ch00.g008180.1	tr|A0A368PEJ6|A0A368PEJ6_SETIT Uncharacterized protein OS=Setaria italica OX=4555 GN=SETIT_J015300v2 PE=4 SV=1
ch00	Eph1.1ch00.g008190.1	sp|A8Y9F0|PSBA_LOLPR Photosystem II protein D1 OS=Lolium perenne OX=4522 GN=psbA PE=3 SV=1
ch00	Eph1.1ch00.g008220.1	tr|A0A3L6PWZ8|A0A3L6PWZ8_PANMI Rps7 (Mitochondrion) OS=Panicum miliaceum OX=4540 GN=C2845_PM16G00580 PE=3 SV=1
ch00	Eph1.1ch00.g008230.1	sp|A1EA03|ATPH_AGRST ATP synthase subunit c, chloroplastic OS=Agrostis stolonifera OX=63632 GN=atpH PE=3 SV=1
ch00	Eph1.1ch00.g008240.1	tr|A0A1D8I1W6|A0A1D8I1W6_ORYRU Transmembrane protein OS=Oryza rufipogon OX=4529 GN=orf367 PE=4 SV=1
ch00	Eph1.1ch00.g008250.1	tr|A0A1D8I1W6|A0A1D8I1W6_ORYRU Transmembrane protein OS=Oryza rufipogon OX=4529 GN=orf367 PE=4 SV=1
ch00	Eph1.1ch00.g008260.1	sp|A1EA03|ATPH_AGRST ATP synthase subunit c, chloroplastic OS=Agrostis stolonifera OX=63632 GN=atpH PE=3 SV=1
ch00	Eph1.1ch00.g008270.1	tr|U5TXC1|U5TXC1_SETIT Ribosomal protein L33 OS=Setaria italica OX=4555 GN=rpl33 PE=3 SV=1
ch00	Eph1.1ch00.g008280.1	sp|A1EA25|PSBE_AGRST Cytochrome b559 subunit alpha OS=Agrostis stolonifera OX=63632 GN=psbE PE=3 SV=1
ch00	Eph1.1ch00.g008290.1	tr|M9VAK2|M9VAK2_ECHCG Ribulose bisphosphate carboxylase large chain OS=Echinochloa crus-galli OX=90397 PE=2 SV=1
ch00	Eph1.1ch00.g008300.1	tr|A0A1D6Q2W3|A0A1D6Q2W3_MAIZE ATP synthase subunit beta chloroplastic OS=Zea mays OX=4577 GN=ZEAMMB73_Zm00001d050687 PE=3 SV=1
ch00	Eph1.1ch00.g008320.1	tr|A0A7G6KK50|A0A7G6KK50_9POAL Ribosomal protein L23 OS=Dichanthelium portoricense OX=1620044 GN=rpl23 PE=3 SV=1
ch00	Eph1.1ch00.g008330.1	tr|A0A368PEJ6|A0A368PEJ6_SETIT Uncharacterized protein OS=Setaria italica OX=4555 GN=SETIT_J015300v2 PE=4 SV=1
ch00	Eph1.1ch00.g008340.1	sp|A8Y9F0|PSBA_LOLPR Photosystem II protein D1 OS=Lolium perenne OX=4522 GN=psbA PE=3 SV=1
ch00	Eph1.1ch00.g008350.1	tr|A0A452YM91|A0A452YM91_AEGTS DNA-directed RNA polymerase OS=Aegilops tauschii subsp. strangulata OX=200361 PE=3 SV=1
ch00	Eph1.1ch00.g008370.1	sp|A8Y9F0|PSBA_LOLPR Photosystem II protein D1 OS=Lolium perenne OX=4522 GN=psbA PE=3 SV=1
ch00	Eph1.1ch00.g008380.1	tr|A0A7G6KK50|A0A7G6KK50_9POAL Ribosomal protein L23 OS=Dichanthelium portoricense OX=1620044 GN=rpl23 PE=3 SV=1
ch00	Eph1.1ch00.g008400.1	tr|A0A0S2RLE5|A0A0S2RLE5_ECHCG Uncharacterized protein OS=Echinochloa crus-galli OX=90397 GN=EC1Cp_p082 PE=4 SV=1
ch00	Eph1.1ch00.g008410.1	tr|A0A7G6KK53|A0A7G6KK53_9POAL Uncharacterized protein ycf68 OS=Dichanthelium portoricense OX=1620044 GN=ycf68 PE=3 SV=1
ch00	Eph1.1ch00.g008420.1	tr|A0A8F5Z7W6|A0A8F5Z7W6_9POAL Uncharacterized protein OS=Stipa capillata OX=665498 GN=orf121-a PE=4 SV=1
ch00	Eph1.1ch00.g008430.1	tr|Q6R990|Q6R990_MAIZE Uncharacterized protein orf117-c OS=Zea mays OX=4577 GN=orf117-c PE=4 SV=1
ch00	Eph1.1ch00.g008450.1	sp|P07924|RT13_WHEAT Ribosomal protein S13, mitochondrial OS=Triticum aestivum OX=4565 GN=RPS13 PE=3 SV=2
ch00	Eph1.1ch00.g008460.1	sp|A1EA03|ATPH_AGRST ATP synthase subunit c, chloroplastic OS=Agrostis stolonifera OX=63632 GN=atpH PE=3 SV=1
ch00	Eph1.1ch00.g008480.1	tr|R0I5P0|R0I5P0_SETT2 Beta-glucosidase OS=Setosphaeria turcica (strain 28A) OX=671987 GN=SETTUDRAFT_44742 PE=3 SV=1
ch00	Eph1.1ch00.g008490.1	tr|A0A364MTZ5|A0A364MTZ5_9PLEO Protein geranylgeranyltransferase type II OS=Stemphylium lycopersici OX=183478 GN=DDE83_008221 PE=3 SV=1
ch00	Eph1.1ch00.g008500.1	tr|N4XL67|N4XL67_COCH4 Glycogen debranching enzyme OS=Cochliobolus heterostrophus (strain C4 / ATCC 48331 / race T) OX=665024 GN=COCC4DRAFT_194479 PE=3 SV=1
ch00	Eph1.1ch00.g008510.1	tr|A0A7G6KK50|A0A7G6KK50_9POAL Ribosomal protein L23 OS=Dichanthelium portoricense OX=1620044 GN=rpl23 PE=3 SV=1
ch00	Eph1.1ch00.g008520.1	sp|A1YV25|PSAC_AEGTA Photosystem I iron-sulfur center OS=Aegilops tauschii OX=37682 GN=psaC PE=3 SV=1
ch00	Eph1.1ch00.g008530.1	sp|Q6L3D3|RR15_SACHY 30S ribosomal protein S15, chloroplastic OS=Saccharum hybrid OX=15819 GN=rps15-A PE=3 SV=1
ch00	Eph1.1ch00.g008540.1	tr|A0A8F5Z7W6|A0A8F5Z7W6_9POAL Uncharacterized protein OS=Stipa capillata OX=665498 GN=orf121-a PE=4 SV=1
ch00	Eph1.1ch00.g008550.1	tr|A0A7G6KK53|A0A7G6KK53_9POAL Uncharacterized protein ycf68 OS=Dichanthelium portoricense OX=1620044 GN=ycf68 PE=3 SV=1
ch00	Eph1.1ch00.g008560.1	tr|A0A0S2RLE5|A0A0S2RLE5_ECHCG Uncharacterized protein OS=Echinochloa crus-galli OX=90397 GN=EC1Cp_p082 PE=4 SV=1
ch00	Eph1.1ch00.g008570.1	tr|A0A7G6KK50|A0A7G6KK50_9POAL Ribosomal protein L23 OS=Dichanthelium portoricense OX=1620044 GN=rpl23 PE=3 SV=1
ch00	Eph1.1ch00.g008580.1	tr|A0A3L6D6J4|A0A3L6D6J4_MAIZE H(+)-transporting two-sector ATPase OS=Zea mays OX=4577 GN=atpB_1 PE=3 SV=1
ch00	Eph1.1ch00.g008590.1	sp|A1EA03|ATPH_AGRST ATP synthase subunit c, chloroplastic OS=Agrostis stolonifera OX=63632 GN=atpH PE=3 SV=1
ch00	Eph1.1ch00.g008600.1	tr|A0A368PEJ6|A0A368PEJ6_SETIT Uncharacterized protein OS=Setaria italica OX=4555 GN=SETIT_J015300v2 PE=4 SV=1
ch00	Eph1.1ch00.g008620.1	tr|A0A0S2RLE5|A0A0S2RLE5_ECHCG Uncharacterized protein OS=Echinochloa crus-galli OX=90397 GN=EC1Cp_p082 PE=4 SV=1
ch00	Eph1.1ch00.g008630.1	tr|A0A7G6KK53|A0A7G6KK53_9POAL Uncharacterized protein ycf68 OS=Dichanthelium portoricense OX=1620044 GN=ycf68 PE=3 SV=1
ch00	Eph1.1ch00.g008640.1	tr|A0A8F5Z7W6|A0A8F5Z7W6_9POAL Uncharacterized protein OS=Stipa capillata OX=665498 GN=orf121-a PE=4 SV=1
ch00	Eph1.1ch00.g008650.1	sp|Q6L3D3|RR15_SACHY 30S ribosomal protein S15, chloroplastic OS=Saccharum hybrid OX=15819 GN=rps15-A PE=3 SV=1
ch00	Eph1.1ch00.g008660.1	sp|A1YV25|PSAC_AEGTA Photosystem I iron-sulfur center OS=Aegilops tauschii OX=37682 GN=psaC PE=3 SV=1
ch00	Eph1.1ch00.g008670.1	tr|Q0DB64|Q0DB64_ORYSJ Ribulose bisphosphate carboxylase large chain OS=Oryza sativa subsp. japonica OX=39947 GN=Os06g0598500 PE=3 SV=2
ch00	Eph1.1ch00.g008680.1	sp|A1EA25|PSBE_AGRST Cytochrome b559 subunit alpha OS=Agrostis stolonifera OX=63632 GN=psbE PE=3 SV=1
ch00	Eph1.1ch00.g008690.1	tr|U5TXC1|U5TXC1_SETIT Ribosomal protein L33 OS=Setaria italica OX=4555 GN=rpl33 PE=3 SV=1
ch00	Eph1.1ch00.g008700.1	tr|Q2QW47|Q2QW47_ORYSJ Photosystem II P680 chlorophyll A apoprotein, putative OS=Oryza sativa subsp. japonica OX=39947 GN=LOC_Os12g10600 PE=4 SV=1
ch00	Eph1.1ch00.g008710.1	tr|A0A1D6HL77|A0A1D6HL77_MAIZE Cytochrome b OS=Zea mays OX=4577 GN=ZEAMMB73_Zm00001d018162 PE=4 SV=1
ch00	Eph1.1ch00.g008720.1	sp|Q6L369|RR11_SACHY 30S ribosomal protein S11, chloroplastic OS=Saccharum hybrid OX=15819 GN=rps11 PE=3 SV=1
ch00	Eph1.1ch00.g008730.1	tr|A0A1L2F0L2|A0A1L2F0L2_9POAL Translation initiation factor IF-1, chloroplastic OS=Echinochloa colona OX=90396 GN=infA PE=3 SV=1
ch00	Eph1.1ch00.g008740.1	tr|U5TU67|U5TU67_SETIT Ribosomal protein L14 OS=Setaria italica OX=4555 GN=rpl14 PE=3 SV=1
ch00	Eph1.1ch00.g008750.1	tr|A0A368PEJ6|A0A368PEJ6_SETIT Uncharacterized protein OS=Setaria italica OX=4555 GN=SETIT_J015300v2 PE=4 SV=1
ch00	Eph1.1ch00.g008780.1	tr|A0A7G6KK50|A0A7G6KK50_9POAL Ribosomal protein L23 OS=Dichanthelium portoricense OX=1620044 GN=rpl23 PE=3 SV=1
ch00	Eph1.1ch00.g008790.1	tr|A0A368PEJ6|A0A368PEJ6_SETIT Uncharacterized protein OS=Setaria italica OX=4555 GN=SETIT_J015300v2 PE=4 SV=1
ch00	Eph1.1ch00.g008800.1	tr|U5TU67|U5TU67_SETIT Ribosomal protein L14 OS=Setaria italica OX=4555 GN=rpl14 PE=3 SV=1
ch00	Eph1.1ch00.g008810.1	tr|A0A1L2F0L2|A0A1L2F0L2_9POAL Translation initiation factor IF-1, chloroplastic OS=Echinochloa colona OX=90396 GN=infA PE=3 SV=1
ch00	Eph1.1ch00.g008820.1	sp|Q6L369|RR11_SACHY 30S ribosomal protein S11, chloroplastic OS=Saccharum hybrid OX=15819 GN=rps11 PE=3 SV=1
ch00	Eph1.1ch00.g008830.1	tr|A0A1D6HL78|A0A1D6HL78_MAIZE Photosystem II CP47 reaction center protein OS=Zea mays OX=4577 GN=ZEAMMB73_Zm00001d018163 PE=4 SV=1
ch00	Eph1.1ch00.g008840.1	tr|A0A368PEJ6|A0A368PEJ6_SETIT Uncharacterized protein OS=Setaria italica OX=4555 GN=SETIT_J015300v2 PE=4 SV=1
ch00	Eph1.1ch00.g008850.1	tr|A0A8F5Z7W6|A0A8F5Z7W6_9POAL Uncharacterized protein OS=Stipa capillata OX=665498 GN=orf121-a PE=4 SV=1
ch00	Eph1.1ch00.g008860.1	sp|Q6L3D3|RR15_SACHY 30S ribosomal protein S15, chloroplastic OS=Saccharum hybrid OX=15819 GN=rps15-A PE=3 SV=1
ch00	Eph1.1ch00.g008870.1	sp|A1YV25|PSAC_AEGTA Photosystem I iron-sulfur center OS=Aegilops tauschii OX=37682 GN=psaC PE=3 SV=1
ch00	Eph1.1ch00.g008880.1	sp|Q6L3D3|RR15_SACHY 30S ribosomal protein S15, chloroplastic OS=Saccharum hybrid OX=15819 GN=rps15-A PE=3 SV=1
ch00	Eph1.1ch00.g008890.1	tr|A0A8F5Z7W6|A0A8F5Z7W6_9POAL Uncharacterized protein OS=Stipa capillata OX=665498 GN=orf121-a PE=4 SV=1
ch00	Eph1.1ch00.g008910.1	tr|Q6R990|Q6R990_MAIZE Uncharacterized protein orf117-c OS=Zea mays OX=4577 GN=orf117-c PE=4 SV=1
ch00	Eph1.1ch00.g008920.1	sp|A1EA03|ATPH_AGRST ATP synthase subunit c, chloroplastic OS=Agrostis stolonifera OX=63632 GN=atpH PE=3 SV=1
ch00	Eph1.1ch00.g008930.1	tr|A0A3L6D6J4|A0A3L6D6J4_MAIZE H(+)-transporting two-sector ATPase OS=Zea mays OX=4577 GN=atpB_1 PE=3 SV=1
ch00	Eph1.1ch00.g008940.1	tr|M9VAK2|M9VAK2_ECHCG Ribulose bisphosphate carboxylase large chain OS=Echinochloa crus-galli OX=90397 PE=2 SV=1
ch00	Eph1.1ch00.g008950.1	sp|A1EA25|PSBE_AGRST Cytochrome b559 subunit alpha OS=Agrostis stolonifera OX=63632 GN=psbE PE=3 SV=1
ch00	Eph1.1ch00.g008960.1	tr|U5TXC1|U5TXC1_SETIT Ribosomal protein L33 OS=Setaria italica OX=4555 GN=rpl33 PE=3 SV=1
ch00	Eph1.1ch00.g008970.1	sp|A1EA03|ATPH_AGRST ATP synthase subunit c, chloroplastic OS=Agrostis stolonifera OX=63632 GN=atpH PE=3 SV=1
ch00	Eph1.1ch00.g008980.1	sp|A1EA03|ATPH_AGRST ATP synthase subunit c, chloroplastic OS=Agrostis stolonifera OX=63632 GN=atpH PE=3 SV=1
ch00	Eph1.1ch00.g009000.1	tr|A0A8F5Z7W6|A0A8F5Z7W6_9POAL Uncharacterized protein OS=Stipa capillata OX=665498 GN=orf121-a PE=4 SV=1
ch00	Eph1.1ch00.g009010.1	sp|Q6L3D3|RR15_SACHY 30S ribosomal protein S15, chloroplastic OS=Saccharum hybrid OX=15819 GN=rps15-A PE=3 SV=1
ch00	Eph1.1ch00.g009020.1	tr|A0A7G6KK53|A0A7G6KK53_9POAL Uncharacterized protein ycf68 OS=Dichanthelium portoricense OX=1620044 GN=ycf68 PE=3 SV=1
ch00	Eph1.1ch00.g009040.1	tr|A0A7G6KK50|A0A7G6KK50_9POAL Ribosomal protein L23 OS=Dichanthelium portoricense OX=1620044 GN=rpl23 PE=3 SV=1
ch00	Eph1.1ch00.g009050.1	tr|U5TU67|U5TU67_SETIT Ribosomal protein L14 OS=Setaria italica OX=4555 GN=rpl14 PE=3 SV=1
ch00	Eph1.1ch00.g009060.1	tr|A0A1L2F0L2|A0A1L2F0L2_9POAL Translation initiation factor IF-1, chloroplastic OS=Echinochloa colona OX=90396 GN=infA PE=3 SV=1
ch00	Eph1.1ch00.g009070.1	sp|Q6L369|RR11_SACHY 30S ribosomal protein S11, chloroplastic OS=Saccharum hybrid OX=15819 GN=rps11 PE=3 SV=1
ch00	Eph1.1ch00.g009080.1	tr|A0A1Y3BU64|A0A1Y3BU64_HELAN Putative photosystem antenna protein-like protein OS=Helianthus annuus OX=4232 GN=HannXRQ_Chr00c0314g0573511 PE=4 SV=1
ch00	Eph1.1ch00.g009090.1	tr|U5TXC1|U5TXC1_SETIT Ribosomal protein L33 OS=Setaria italica OX=4555 GN=rpl33 PE=3 SV=1
ch00	Eph1.1ch00.g009100.1	sp|A1EA25|PSBE_AGRST Cytochrome b559 subunit alpha OS=Agrostis stolonifera OX=63632 GN=psbE PE=3 SV=1
ch00	Eph1.1ch00.g009120.1	tr|A0A2T7C7C0|A0A2T7C7C0_9POAL Uncharacterized protein OS=Panicum hallii var. hallii OX=1504633 GN=GQ55_9G271000 PE=4 SV=1
ch00	Eph1.1ch00.g009130.1	sp|A8Y9F0|PSBA_LOLPR Photosystem II protein D1 OS=Lolium perenne OX=4522 GN=psbA PE=3 SV=1
ch00	Eph1.1ch00.g009140.1	tr|A0A368PEJ6|A0A368PEJ6_SETIT Uncharacterized protein OS=Setaria italica OX=4555 GN=SETIT_J015300v2 PE=4 SV=1
ch00	Eph1.1ch00.g009150.1	sp|A1YV25|PSAC_AEGTA Photosystem I iron-sulfur center OS=Aegilops tauschii OX=37682 GN=psaC PE=3 SV=1
ch00	Eph1.1ch00.g009160.1	sp|Q6L3D3|RR15_SACHY 30S ribosomal protein S15, chloroplastic OS=Saccharum hybrid OX=15819 GN=rps15-A PE=3 SV=1
ch00	Eph1.1ch00.g009170.1	tr|A0A8F5Z7W6|A0A8F5Z7W6_9POAL Uncharacterized protein OS=Stipa capillata OX=665498 GN=orf121-a PE=4 SV=1
ch00	Eph1.1ch00.g009180.1	tr|A0A7G6KK53|A0A7G6KK53_9POAL Uncharacterized protein ycf68 OS=Dichanthelium portoricense OX=1620044 GN=ycf68 PE=3 SV=1
ch00	Eph1.1ch00.g009190.1	tr|A0A0S2RLE5|A0A0S2RLE5_ECHCG Uncharacterized protein OS=Echinochloa crus-galli OX=90397 GN=EC1Cp_p082 PE=4 SV=1
ch00	Eph1.1ch00.g009220.1	tr|A0A3L6SZQ4|A0A3L6SZQ4_PANMI Uncharacterized protein OS=Panicum miliaceum OX=4540 GN=C2845_PM05G37110 PE=4 SV=1
ch00	Eph1.1ch00.g009230.1	tr|A0A2S3HBR8|A0A2S3HBR8_9POAL G domain-containing protein OS=Panicum hallii OX=206008 GN=PAHAL_3G270100 PE=4 SV=1
ch00	Eph1.1ch00.g009240.1	tr|A0A1E5VVB8|A0A1E5VVB8_9POAL Probable magnesium transporter OS=Dichanthelium oligosanthes OX=888268 GN=BAE44_0009947 PE=3 SV=1
ch00	Eph1.1ch00.g009250.1	sp|A1EA25|PSBE_AGRST Cytochrome b559 subunit alpha OS=Agrostis stolonifera OX=63632 GN=psbE PE=3 SV=1
ch00	Eph1.1ch00.g009260.1	tr|A0A446QEH7|A0A446QEH7_TRITD RuBisCO_large domain-containing protein OS=Triticum turgidum subsp. durum OX=4567 GN=TRITD_3Bv1G258230 PE=4 SV=1
ch00	Eph1.1ch00.g009270.1	sp|A1EA03|ATPH_AGRST ATP synthase subunit c, chloroplastic OS=Agrostis stolonifera OX=63632 GN=atpH PE=3 SV=1
ch00	Eph1.1ch00.g009280.1	sp|A1EA03|ATPH_AGRST ATP synthase subunit c, chloroplastic OS=Agrostis stolonifera OX=63632 GN=atpH PE=3 SV=1
ch00	Eph1.1ch00.g009290.1	tr|A0A3L6D6J4|A0A3L6D6J4_MAIZE H(+)-transporting two-sector ATPase OS=Zea mays OX=4577 GN=atpB_1 PE=3 SV=1
ch00	Eph1.1ch00.g009300.1	sp|A8Y9F0|PSBA_LOLPR Photosystem II protein D1 OS=Lolium perenne OX=4522 GN=psbA PE=3 SV=1
ch00	Eph1.1ch00.g009310.1	tr|A0A452YM91|A0A452YM91_AEGTS DNA-directed RNA polymerase OS=Aegilops tauschii subsp. strangulata OX=200361 PE=3 SV=1
ch00	Eph1.1ch00.g009320.1	tr|A0A368PEJ6|A0A368PEJ6_SETIT Uncharacterized protein OS=Setaria italica OX=4555 GN=SETIT_J015300v2 PE=4 SV=1
ch00	Eph1.1ch00.g009330.1	tr|A0A2T7C7R5|A0A2T7C7R5_9POAL Uncharacterized protein OS=Panicum hallii var. hallii OX=1504633 GN=GQ55_9G274200 PE=4 SV=1
ch00	Eph1.1ch00.g009340.1	tr|Q6R9K5|Q6R9K5_MAIZE Uncharacterized protein orf99-c OS=Zea mays OX=4577 GN=orf99-c PE=4 SV=1
ch00	Eph1.1ch00.g009350.1	sp|A8Y9F0|PSBA_LOLPR Photosystem II protein D1 OS=Lolium perenne OX=4522 GN=psbA PE=3 SV=1
ch00	Eph1.1ch00.g009360.1	tr|A0A368PEJ6|A0A368PEJ6_SETIT Uncharacterized protein OS=Setaria italica OX=4555 GN=SETIT_J015300v2 PE=4 SV=1
ch00	Eph1.1ch00.g009370.1	tr|A0A7G6KK50|A0A7G6KK50_9POAL Ribosomal protein L23 OS=Dichanthelium portoricense OX=1620044 GN=rpl23 PE=3 SV=1
ch00	Eph1.1ch00.g009390.1	tr|A0A0S2RLE5|A0A0S2RLE5_ECHCG Uncharacterized protein OS=Echinochloa crus-galli OX=90397 GN=EC1Cp_p082 PE=4 SV=1
ch00	Eph1.1ch00.g009400.1	sp|P07924|RT13_WHEAT Ribosomal protein S13, mitochondrial OS=Triticum aestivum OX=4565 GN=RPS13 PE=3 SV=2
ch00	Eph1.1ch00.g009420.1	sp|P07924|RT13_WHEAT Ribosomal protein S13, mitochondrial OS=Triticum aestivum OX=4565 GN=RPS13 PE=3 SV=2
ch00	Eph1.1ch00.g009430.1	tr|A0A7G6KK50|A0A7G6KK50_9POAL Ribosomal protein L23 OS=Dichanthelium portoricense OX=1620044 GN=rpl23 PE=3 SV=1
ch00	Eph1.1ch00.g009440.1	tr|A0A368PEJ6|A0A368PEJ6_SETIT Uncharacterized protein OS=Setaria italica OX=4555 GN=SETIT_J015300v2 PE=4 SV=1
ch00	Eph1.1ch00.g009450.1	tr|A0A1L2F0L2|A0A1L2F0L2_9POAL Translation initiation factor IF-1, chloroplastic OS=Echinochloa colona OX=90396 GN=infA PE=3 SV=1
ch00	Eph1.1ch00.g009460.1	sp|Q6L369|RR11_SACHY 30S ribosomal protein S11, chloroplastic OS=Saccharum hybrid OX=15819 GN=rps11 PE=3 SV=1
ch00	Eph1.1ch00.g009470.1	tr|A0A1Y3BU64|A0A1Y3BU64_HELAN Putative photosystem antenna protein-like protein OS=Helianthus annuus OX=4232 GN=HannXRQ_Chr00c0314g0573511 PE=4 SV=1
ch00	Eph1.1ch00.g009480.1	tr|U5TXC1|U5TXC1_SETIT Ribosomal protein L33 OS=Setaria italica OX=4555 GN=rpl33 PE=3 SV=1
ch00	Eph1.1ch00.g009490.1	sp|A1EA25|PSBE_AGRST Cytochrome b559 subunit alpha OS=Agrostis stolonifera OX=63632 GN=psbE PE=3 SV=1
ch00	Eph1.1ch00.g009500.1	tr|A0A446QEH7|A0A446QEH7_TRITD RuBisCO_large domain-containing protein OS=Triticum turgidum subsp. durum OX=4567 GN=TRITD_3Bv1G258230 PE=4 SV=1
ch00	Eph1.1ch00.g009510.1	sp|A1EA03|ATPH_AGRST ATP synthase subunit c, chloroplastic OS=Agrostis stolonifera OX=63632 GN=atpH PE=3 SV=1
ch00	Eph1.1ch00.g009520.1	sp|A1EA03|ATPH_AGRST ATP synthase subunit c, chloroplastic OS=Agrostis stolonifera OX=63632 GN=atpH PE=3 SV=1
ch00	Eph1.1ch00.g009540.1	tr|A0A7G6KK53|A0A7G6KK53_9POAL Uncharacterized protein ycf68 OS=Dichanthelium portoricense OX=1620044 GN=ycf68 PE=3 SV=1
ch00	Eph1.1ch00.g009550.1	tr|A0A0S2RLE5|A0A0S2RLE5_ECHCG Uncharacterized protein OS=Echinochloa crus-galli OX=90397 GN=EC1Cp_p082 PE=4 SV=1
ch00	Eph1.1ch00.g009570.1	tr|A0A7G6KK50|A0A7G6KK50_9POAL Ribosomal protein L23 OS=Dichanthelium portoricense OX=1620044 GN=rpl23 PE=3 SV=1
ch00	Eph1.1ch00.g009580.1	tr|A0A368PEJ6|A0A368PEJ6_SETIT Uncharacterized protein OS=Setaria italica OX=4555 GN=SETIT_J015300v2 PE=4 SV=1
ch00	Eph1.1ch00.g009590.1	sp|A8Y9F0|PSBA_LOLPR Photosystem II protein D1 OS=Lolium perenne OX=4522 GN=psbA PE=3 SV=1
ch00	Eph1.1ch00.g009610.1	sp|Q6L3D3|RR15_SACHY 30S ribosomal protein S15, chloroplastic OS=Saccharum hybrid OX=15819 GN=rps15-A PE=3 SV=1
ch00	Eph1.1ch00.g009620.1	tr|A0A7G6KK53|A0A7G6KK53_9POAL Uncharacterized protein ycf68 OS=Dichanthelium portoricense OX=1620044 GN=ycf68 PE=3 SV=1
ch00	Eph1.1ch00.g009630.1	tr|A0A7G6KK50|A0A7G6KK50_9POAL Ribosomal protein L23 OS=Dichanthelium portoricense OX=1620044 GN=rpl23 PE=3 SV=1
ch00	Eph1.1ch00.g009640.1	tr|A0A368PEJ6|A0A368PEJ6_SETIT Uncharacterized protein OS=Setaria italica OX=4555 GN=SETIT_J015300v2 PE=4 SV=1
ch00	Eph1.1ch00.g009650.1	sp|A8Y9F0|PSBA_LOLPR Photosystem II protein D1 OS=Lolium perenne OX=4522 GN=psbA PE=3 SV=1
ch00	Eph1.1ch00.g009660.1	sp|Q6L3D3|RR15_SACHY 30S ribosomal protein S15, chloroplastic OS=Saccharum hybrid OX=15819 GN=rps15-A PE=3 SV=1
ch00	Eph1.1ch00.g009670.1	tr|A0A8F5Z7W6|A0A8F5Z7W6_9POAL Uncharacterized protein OS=Stipa capillata OX=665498 GN=orf121-a PE=4 SV=1
ch00	Eph1.1ch00.g009680.1	tr|A0A0S2RLE5|A0A0S2RLE5_ECHCG Uncharacterized protein OS=Echinochloa crus-galli OX=90397 GN=EC1Cp_p082 PE=4 SV=1
ch00	Eph1.1ch00.g009690.1	tr|A0A7G6KK50|A0A7G6KK50_9POAL Ribosomal protein L23 OS=Dichanthelium portoricense OX=1620044 GN=rpl23 PE=3 SV=1
ch00	Eph1.1ch00.g009700.1	tr|A0A368PEJ6|A0A368PEJ6_SETIT Uncharacterized protein OS=Setaria italica OX=4555 GN=SETIT_J015300v2 PE=4 SV=1
ch00	Eph1.1ch00.g009710.1	tr|U5TU67|U5TU67_SETIT Ribosomal protein L14 OS=Setaria italica OX=4555 GN=rpl14 PE=3 SV=1
ch00	Eph1.1ch00.g009720.1	tr|A0A1L2F0L2|A0A1L2F0L2_9POAL Translation initiation factor IF-1, chloroplastic OS=Echinochloa colona OX=90396 GN=infA PE=3 SV=1
ch00	Eph1.1ch00.g009730.1	sp|Q6L369|RR11_SACHY 30S ribosomal protein S11, chloroplastic OS=Saccharum hybrid OX=15819 GN=rps11 PE=3 SV=1
ch00	Eph1.1ch00.g009740.1	tr|A0A341X5B3|A0A341X5B3_WHEAT Uncharacterized protein OS=Triticum aestivum OX=4565 PE=4 SV=1
ch00	Eph1.1ch00.g009750.1	sp|A1YV25|PSAC_AEGTA Photosystem I iron-sulfur center OS=Aegilops tauschii OX=37682 GN=psaC PE=3 SV=1
ch00	Eph1.1ch00.g009760.1	sp|Q6L3D3|RR15_SACHY 30S ribosomal protein S15, chloroplastic OS=Saccharum hybrid OX=15819 GN=rps15-A PE=3 SV=1
ch00	Eph1.1ch00.g009770.1	tr|A0A8F5Z7W6|A0A8F5Z7W6_9POAL Uncharacterized protein OS=Stipa capillata OX=665498 GN=orf121-a PE=4 SV=1
ch00	Eph1.1ch00.g009780.1	tr|A0A7G6KK53|A0A7G6KK53_9POAL Uncharacterized protein ycf68 OS=Dichanthelium portoricense OX=1620044 GN=ycf68 PE=3 SV=1
ch00	Eph1.1ch00.g009790.1	tr|U5TUR0|U5TUR0_SETIT NADH-quinone oxidoreductase subunit C OS=Setaria italica OX=4555 GN=ndhJ PE=3 SV=1
ch00	Eph1.1ch00.g009800.1	tr|A0A1L2F0H3|A0A1L2F0H3_9POAL ATP synthase epsilon chain, chloroplastic OS=Echinochloa colona OX=90396 GN=atpE PE=3 SV=1
ch00	Eph1.1ch00.g009810.1	sp|A1EA25|PSBE_AGRST Cytochrome b559 subunit alpha OS=Agrostis stolonifera OX=63632 GN=psbE PE=3 SV=1
ch00	Eph1.1ch00.g009820.1	tr|U5TXC1|U5TXC1_SETIT Ribosomal protein L33 OS=Setaria italica OX=4555 GN=rpl33 PE=3 SV=1
ch00	Eph1.1ch00.g009830.1	tr|Q2QW47|Q2QW47_ORYSJ Photosystem II P680 chlorophyll A apoprotein, putative OS=Oryza sativa subsp. japonica OX=39947 GN=LOC_Os12g10600 PE=4 SV=1
ch00	Eph1.1ch00.g009840.1	tr|A0A1D6HL77|A0A1D6HL77_MAIZE Cytochrome b OS=Zea mays OX=4577 GN=ZEAMMB73_Zm00001d018162 PE=4 SV=1
ch00	Eph1.1ch00.g009850.1	sp|Q6L369|RR11_SACHY 30S ribosomal protein S11, chloroplastic OS=Saccharum hybrid OX=15819 GN=rps11 PE=3 SV=1
ch00	Eph1.1ch00.g009860.1	tr|A0A1L2F0L2|A0A1L2F0L2_9POAL Translation initiation factor IF-1, chloroplastic OS=Echinochloa colona OX=90396 GN=infA PE=3 SV=1
ch00	Eph1.1ch00.g009870.1	tr|U5TU67|U5TU67_SETIT Ribosomal protein L14 OS=Setaria italica OX=4555 GN=rpl14 PE=3 SV=1
ch00	Eph1.1ch00.g009880.1	tr|A0A7G6KK50|A0A7G6KK50_9POAL Ribosomal protein L23 OS=Dichanthelium portoricense OX=1620044 GN=rpl23 PE=3 SV=1
ch00	Eph1.1ch00.g009900.1	tr|K3YZI5|K3YZI5_SETIT Pectinesterase OS=Setaria italica OX=4555 GN=101773163 PE=4 SV=1
ch00	Eph1.1ch00.g009920.1	tr|A0A0S2RKS4|A0A0S2RKS4_ECHCG DNA-directed RNA polymerase subunit beta'' OS=Echinochloa crus-galli OX=90397 GN=rpoC2 PE=3 SV=1
ch00	Eph1.1ch00.g009930.1	sp|A8Y9F0|PSBA_LOLPR Photosystem II protein D1 OS=Lolium perenne OX=4522 GN=psbA PE=3 SV=1
ch00	Eph1.1ch00.g009940.1	tr|A0A368PEJ6|A0A368PEJ6_SETIT Uncharacterized protein OS=Setaria italica OX=4555 GN=SETIT_J015300v2 PE=4 SV=1
ch00	Eph1.1ch00.g009950.1	tr|A0A7G6KK50|A0A7G6KK50_9POAL Ribosomal protein L23 OS=Dichanthelium portoricense OX=1620044 GN=rpl23 PE=3 SV=1
ch00	Eph1.1ch00.g009970.1	tr|A0A0S2RLE5|A0A0S2RLE5_ECHCG Uncharacterized protein OS=Echinochloa crus-galli OX=90397 GN=EC1Cp_p082 PE=4 SV=1
ch00	Eph1.1ch00.g009980.1	tr|A0A7G6KK53|A0A7G6KK53_9POAL Uncharacterized protein ycf68 OS=Dichanthelium portoricense OX=1620044 GN=ycf68 PE=3 SV=1
ch00	Eph1.1ch00.g009990.1	tr|A0A8F5Z7W6|A0A8F5Z7W6_9POAL Uncharacterized protein OS=Stipa capillata OX=665498 GN=orf121-a PE=4 SV=1
ch00	Eph1.1ch00.g010000.1	tr|A0A3L6D6J4|A0A3L6D6J4_MAIZE H(+)-transporting two-sector ATPase OS=Zea mays OX=4577 GN=atpB_1 PE=3 SV=1
ch00	Eph1.1ch00.g010010.1	tr|A0A873WSM3|A0A873WSM3_ECHCG Ribulose bisphosphate carboxylase large chain OS=Echinochloa crus-galli OX=90397 GN=rbcL PE=3 SV=1
ch00	Eph1.1ch00.g010020.1	sp|A1EA25|PSBE_AGRST Cytochrome b559 subunit alpha OS=Agrostis stolonifera OX=63632 GN=psbE PE=3 SV=1
ch00	Eph1.1ch00.g010030.1	tr|A0A4Y5QHL6|A0A4Y5QHL6_ALLSE ATP synthase subunit 9, mitochondrial OS=Alloteropsis semialata OX=435756 GN=atp9 PE=3 SV=1
ch00	Eph1.1ch00.g010040.1	sp|A1YV25|PSAC_AEGTA Photosystem I iron-sulfur center OS=Aegilops tauschii OX=37682 GN=psaC PE=3 SV=1
ch00	Eph1.1ch00.g010050.1	sp|Q6L3D3|RR15_SACHY 30S ribosomal protein S15, chloroplastic OS=Saccharum hybrid OX=15819 GN=rps15-A PE=3 SV=1
ch00	Eph1.1ch00.g010060.1	tr|A0A8F5Z7W6|A0A8F5Z7W6_9POAL Uncharacterized protein OS=Stipa capillata OX=665498 GN=orf121-a PE=4 SV=1
ch00	Eph1.1ch00.g010070.1	tr|A0A7G6KK53|A0A7G6KK53_9POAL Uncharacterized protein ycf68 OS=Dichanthelium portoricense OX=1620044 GN=ycf68 PE=3 SV=1
ch00	Eph1.1ch00.g010080.1	tr|A0A3L6PWZ8|A0A3L6PWZ8_PANMI Rps7 (Mitochondrion) OS=Panicum miliaceum OX=4540 GN=C2845_PM16G00580 PE=3 SV=1
ch00	Eph1.1ch00.g010090.1	tr|A0A341X5B3|A0A341X5B3_WHEAT Uncharacterized protein OS=Triticum aestivum OX=4565 PE=4 SV=1
ch00	Eph1.1ch00.g010110.1	tr|A0A7G6KK53|A0A7G6KK53_9POAL Uncharacterized protein ycf68 OS=Dichanthelium portoricense OX=1620044 GN=ycf68 PE=3 SV=1
ch00	Eph1.1ch00.g010120.1	tr|A0A8F5Z7W6|A0A8F5Z7W6_9POAL Uncharacterized protein OS=Stipa capillata OX=665498 GN=orf121-a PE=4 SV=1
ch00	Eph1.1ch00.g010130.1	sp|Q6L3D3|RR15_SACHY 30S ribosomal protein S15, chloroplastic OS=Saccharum hybrid OX=15819 GN=rps15-A PE=3 SV=1
ch00	Eph1.1ch00.g010140.1	tr|A0A341X5B3|A0A341X5B3_WHEAT Uncharacterized protein OS=Triticum aestivum OX=4565 PE=4 SV=1
ch00	Eph1.1ch00.g010150.1	tr|Q6R9K5|Q6R9K5_MAIZE Uncharacterized protein orf99-c OS=Zea mays OX=4577 GN=orf99-c PE=4 SV=1
ch00	Eph1.1ch00.g010160.1	tr|A0A341X5B3|A0A341X5B3_WHEAT Uncharacterized protein OS=Triticum aestivum OX=4565 PE=4 SV=1
ch00	Eph1.1ch00.g010180.1	sp|P07924|RT13_WHEAT Ribosomal protein S13, mitochondrial OS=Triticum aestivum OX=4565 GN=RPS13 PE=3 SV=2
ch00	Eph1.1ch00.g010190.1	sp|A1EA03|ATPH_AGRST ATP synthase subunit c, chloroplastic OS=Agrostis stolonifera OX=63632 GN=atpH PE=3 SV=1
ch00	Eph1.1ch00.g010200.1	tr|A0A0P0YAT6|A0A0P0YAT6_ORYSJ Os12g0522516 protein (Fragment) OS=Oryza sativa subsp. japonica OX=39947 GN=Os12g0522516 PE=4 SV=1
ch00	Eph1.1ch00.g010210.1	tr|A0A446QEH7|A0A446QEH7_TRITD RuBisCO_large domain-containing protein OS=Triticum turgidum subsp. durum OX=4567 GN=TRITD_3Bv1G258230 PE=4 SV=1
ch00	Eph1.1ch00.g010220.1	sp|A1EA25|PSBE_AGRST Cytochrome b559 subunit alpha OS=Agrostis stolonifera OX=63632 GN=psbE PE=3 SV=1
ch00	Eph1.1ch00.g010230.1	tr|U5TXC1|U5TXC1_SETIT Ribosomal protein L33 OS=Setaria italica OX=4555 GN=rpl33 PE=3 SV=1
ch00	Eph1.1ch00.g010240.1	sp|Q6L369|RR11_SACHY 30S ribosomal protein S11, chloroplastic OS=Saccharum hybrid OX=15819 GN=rps11 PE=3 SV=1
ch00	Eph1.1ch00.g010250.1	tr|A0A1L2F0L2|A0A1L2F0L2_9POAL Translation initiation factor IF-1, chloroplastic OS=Echinochloa colona OX=90396 GN=infA PE=3 SV=1
ch00	Eph1.1ch00.g010260.1	tr|A0A368PEJ6|A0A368PEJ6_SETIT Uncharacterized protein OS=Setaria italica OX=4555 GN=SETIT_J015300v2 PE=4 SV=1
ch00	Eph1.1ch00.g010270.1	sp|A1YV25|PSAC_AEGTA Photosystem I iron-sulfur center OS=Aegilops tauschii OX=37682 GN=psaC PE=3 SV=1
ch00	Eph1.1ch00.g010280.1	sp|Q6L3D3|RR15_SACHY 30S ribosomal protein S15, chloroplastic OS=Saccharum hybrid OX=15819 GN=rps15-A PE=3 SV=1
ch00	Eph1.1ch00.g010290.1	tr|A0A8F5Z7W6|A0A8F5Z7W6_9POAL Uncharacterized protein OS=Stipa capillata OX=665498 GN=orf121-a PE=4 SV=1
ch00	Eph1.1ch00.g010300.1	tr|A0A7G6KK53|A0A7G6KK53_9POAL Uncharacterized protein ycf68 OS=Dichanthelium portoricense OX=1620044 GN=ycf68 PE=3 SV=1
ch00	Eph1.1ch00.g010310.1	tr|A0A0S2RLE5|A0A0S2RLE5_ECHCG Uncharacterized protein OS=Echinochloa crus-galli OX=90397 GN=EC1Cp_p082 PE=4 SV=1
ch00	Eph1.1ch00.g010320.1	tr|H0I4A6|H0I4A6_SORBI Uncharacterized protein OS=Sorghum bicolor OX=4558 GN=M3S_E10 PE=3 SV=1
ch00	Eph1.1ch00.g010330.1	tr|A0A453SZT0|A0A453SZT0_AEGTS NADH-ubiquinone oxidoreductase chain 3 OS=Aegilops tauschii subsp. strangulata OX=200361 PE=3 SV=1
ch00	Eph1.1ch00.g010340.1	tr|A0A341PW24|A0A341PW24_WHEAT NAD(P)H dehydrogenase subunit H OS=Triticum aestivum OX=4565 PE=3 SV=1
ch00	Eph1.1ch00.g010350.1	tr|A0A446NMG1|A0A446NMG1_TRITD NAD(P)H dehydrogenase subunit H OS=Triticum turgidum subsp. durum OX=4567 GN=TRITD_3Av1G179040 PE=3 SV=1
ch00	Eph1.1ch00.g010360.1	sp|A1EA25|PSBE_AGRST Cytochrome b559 subunit alpha OS=Agrostis stolonifera OX=63632 GN=psbE PE=3 SV=1
ch00	Eph1.1ch00.g010370.1	tr|U5TXC1|U5TXC1_SETIT Ribosomal protein L33 OS=Setaria italica OX=4555 GN=rpl33 PE=3 SV=1
ch00	Eph1.1ch00.g010380.1	sp|Q6L369|RR11_SACHY 30S ribosomal protein S11, chloroplastic OS=Saccharum hybrid OX=15819 GN=rps11 PE=3 SV=1
ch00	Eph1.1ch00.g010390.1	tr|A0A1L2F0L2|A0A1L2F0L2_9POAL Translation initiation factor IF-1, chloroplastic OS=Echinochloa colona OX=90396 GN=infA PE=3 SV=1
ch00	Eph1.1ch00.g010400.1	tr|A0A0P0YAT6|A0A0P0YAT6_ORYSJ Os12g0522516 protein (Fragment) OS=Oryza sativa subsp. japonica OX=39947 GN=Os12g0522516 PE=4 SV=1
ch00	Eph1.1ch00.g010410.1	tr|A0A446NMG1|A0A446NMG1_TRITD NAD(P)H dehydrogenase subunit H OS=Triticum turgidum subsp. durum OX=4567 GN=TRITD_3Av1G179040 PE=3 SV=1
ch00	Eph1.1ch00.g010420.1	tr|A0A341PW24|A0A341PW24_WHEAT NAD(P)H dehydrogenase subunit H OS=Triticum aestivum OX=4565 PE=3 SV=1
ch00	Eph1.1ch00.g010430.1	tr|A0A0S2RLE5|A0A0S2RLE5_ECHCG Uncharacterized protein OS=Echinochloa crus-galli OX=90397 GN=EC1Cp_p082 PE=4 SV=1
ch00	Eph1.1ch00.g010440.1	tr|A0A7G6KK53|A0A7G6KK53_9POAL Uncharacterized protein ycf68 OS=Dichanthelium portoricense OX=1620044 GN=ycf68 PE=3 SV=1
ch00	Eph1.1ch00.g010450.1	tr|A0A8F5Z7W6|A0A8F5Z7W6_9POAL Uncharacterized protein OS=Stipa capillata OX=665498 GN=orf121-a PE=4 SV=1
ch00	Eph1.1ch00.g010460.1	sp|Q6L3D3|RR15_SACHY 30S ribosomal protein S15, chloroplastic OS=Saccharum hybrid OX=15819 GN=rps15-A PE=3 SV=1
ch00	Eph1.1ch00.g010470.1	sp|A1YV25|PSAC_AEGTA Photosystem I iron-sulfur center OS=Aegilops tauschii OX=37682 GN=psaC PE=3 SV=1
ch00	Eph1.1ch00.g010480.1	sp|Q6L3D3|RR15_SACHY 30S ribosomal protein S15, chloroplastic OS=Saccharum hybrid OX=15819 GN=rps15-A PE=3 SV=1
ch00	Eph1.1ch00.g010490.1	tr|A0A7G6KK53|A0A7G6KK53_9POAL Uncharacterized protein ycf68 OS=Dichanthelium portoricense OX=1620044 GN=ycf68 PE=3 SV=1
ch00	Eph1.1ch00.g010500.1	tr|A0A8F5Z7W6|A0A8F5Z7W6_9POAL Uncharacterized protein OS=Stipa capillata OX=665498 GN=orf121-a PE=4 SV=1
ch00	Eph1.1ch00.g010510.1	sp|Q6L3D3|RR15_SACHY 30S ribosomal protein S15, chloroplastic OS=Saccharum hybrid OX=15819 GN=rps15-A PE=3 SV=1
ch00	Eph1.1ch00.g010520.1	tr|A0A341X5B3|A0A341X5B3_WHEAT Uncharacterized protein OS=Triticum aestivum OX=4565 PE=4 SV=1
ch00	Eph1.1ch00.g010530.1	tr|A0A8F5Z7W6|A0A8F5Z7W6_9POAL Uncharacterized protein OS=Stipa capillata OX=665498 GN=orf121-a PE=4 SV=1
ch00	Eph1.1ch00.g010540.1	tr|A0A7G6KK53|A0A7G6KK53_9POAL Uncharacterized protein ycf68 OS=Dichanthelium portoricense OX=1620044 GN=ycf68 PE=3 SV=1
ch00	Eph1.1ch00.g010550.1	tr|A0A0S2RLE5|A0A0S2RLE5_ECHCG Uncharacterized protein OS=Echinochloa crus-galli OX=90397 GN=EC1Cp_p082 PE=4 SV=1
ch00	Eph1.1ch00.g010560.1	tr|A0A7G6KK50|A0A7G6KK50_9POAL Ribosomal protein L23 OS=Dichanthelium portoricense OX=1620044 GN=rpl23 PE=3 SV=1
ch00	Eph1.1ch00.g010570.1	sp|A8Y9F0|PSBA_LOLPR Photosystem II protein D1 OS=Lolium perenne OX=4522 GN=psbA PE=3 SV=1
ch00	Eph1.1ch00.g010580.1	sp|A1EA03|ATPH_AGRST ATP synthase subunit c, chloroplastic OS=Agrostis stolonifera OX=63632 GN=atpH PE=3 SV=1
ch00	Eph1.1ch00.g010590.1	tr|A0A3L6D6J4|A0A3L6D6J4_MAIZE H(+)-transporting two-sector ATPase OS=Zea mays OX=4577 GN=atpB_1 PE=3 SV=1
ch00	Eph1.1ch00.g010600.1	sp|A1EA03|ATPH_AGRST ATP synthase subunit c, chloroplastic OS=Agrostis stolonifera OX=63632 GN=atpH PE=3 SV=1
ch00	Eph1.1ch00.g010620.1	tr|Q6R990|Q6R990_MAIZE Uncharacterized protein orf117-c OS=Zea mays OX=4577 GN=orf117-c PE=4 SV=1
ch00	Eph1.1ch00.g010640.1	tr|A0A6M8Z701|A0A6M8Z701_9BRAS PSII 32 kDa protein OS=Oreophyton falcatum OX=664034 GN=psbA PE=3 SV=1
ch00	Eph1.1ch00.g010650.1	tr|A0A1D8I1W6|A0A1D8I1W6_ORYRU Transmembrane protein OS=Oryza rufipogon OX=4529 GN=orf367 PE=4 SV=1
ch00	Eph1.1ch00.g010660.1	tr|A0A3L6PBS3|A0A3L6PBS3_PANMI Uncharacterized protein ycf68 OS=Panicum miliaceum OX=4540 GN=C2845_PM10G13070 PE=3 SV=1
ch00	Eph1.1ch00.g010670.1	sp|Q6L369|RR11_SACHY 30S ribosomal protein S11, chloroplastic OS=Saccharum hybrid OX=15819 GN=rps11 PE=3 SV=1
ch00	Eph1.1ch00.g010680.1	tr|A0A1D6HL77|A0A1D6HL77_MAIZE Cytochrome b OS=Zea mays OX=4577 GN=ZEAMMB73_Zm00001d018162 PE=4 SV=1
ch00	Eph1.1ch00.g010690.1	tr|A0A1D6HL78|A0A1D6HL78_MAIZE Photosystem II CP47 reaction center protein OS=Zea mays OX=4577 GN=ZEAMMB73_Zm00001d018163 PE=4 SV=1
ch00	Eph1.1ch00.g010700.1	tr|U5TXC1|U5TXC1_SETIT Ribosomal protein L33 OS=Setaria italica OX=4555 GN=rpl33 PE=3 SV=1
ch00	Eph1.1ch00.g010710.1	sp|A1EA25|PSBE_AGRST Cytochrome b559 subunit alpha OS=Agrostis stolonifera OX=63632 GN=psbE PE=3 SV=1
ch00	Eph1.1ch00.g010720.1	tr|M9VAK2|M9VAK2_ECHCG Ribulose bisphosphate carboxylase large chain OS=Echinochloa crus-galli OX=90397 PE=2 SV=1
ch00	Eph1.1ch00.g010730.1	tr|A0A1L2F0H3|A0A1L2F0H3_9POAL ATP synthase epsilon chain, chloroplastic OS=Echinochloa colona OX=90396 GN=atpE PE=3 SV=1
ch00	Eph1.1ch00.g010750.1	tr|A0A0S2RLE5|A0A0S2RLE5_ECHCG Uncharacterized protein OS=Echinochloa crus-galli OX=90397 GN=EC1Cp_p082 PE=4 SV=1
ch00	Eph1.1ch00.g010760.1	tr|A0A7G6KK53|A0A7G6KK53_9POAL Uncharacterized protein ycf68 OS=Dichanthelium portoricense OX=1620044 GN=ycf68 PE=3 SV=1
ch00	Eph1.1ch00.g010770.1	tr|A0A8F5Z7W6|A0A8F5Z7W6_9POAL Uncharacterized protein OS=Stipa capillata OX=665498 GN=orf121-a PE=4 SV=1
ch00	Eph1.1ch00.g010780.1	tr|A0A1D6HZ94|A0A1D6HZ94_MAIZE NAD(P)H-quinone oxidoreductase subunit 5, chloroplastic OS=Zea mays OX=4577 GN=ZEAMMB73_Zm00001d019605 PE=3 SV=1
ch00	Eph1.1ch00.g010790.1	sp|Q6L3D3|RR15_SACHY 30S ribosomal protein S15, chloroplastic OS=Saccharum hybrid OX=15819 GN=rps15-A PE=3 SV=1
ch00	Eph1.1ch00.g010800.1	sp|A1EA03|ATPH_AGRST ATP synthase subunit c, chloroplastic OS=Agrostis stolonifera OX=63632 GN=atpH PE=3 SV=1
ch00	Eph1.1ch00.g010810.1	tr|A0A3L6D6J4|A0A3L6D6J4_MAIZE H(+)-transporting two-sector ATPase OS=Zea mays OX=4577 GN=atpB_1 PE=3 SV=1
ch00	Eph1.1ch00.g010820.1	tr|A0A873WSM3|A0A873WSM3_ECHCG Ribulose bisphosphate carboxylase large chain OS=Echinochloa crus-galli OX=90397 GN=rbcL PE=3 SV=1
ch00	Eph1.1ch00.g010830.1	sp|A1EA25|PSBE_AGRST Cytochrome b559 subunit alpha OS=Agrostis stolonifera OX=63632 GN=psbE PE=3 SV=1
ch00	Eph1.1ch00.g010840.1	tr|U5TXC1|U5TXC1_SETIT Ribosomal protein L33 OS=Setaria italica OX=4555 GN=rpl33 PE=3 SV=1
ch00	Eph1.1ch00.g010860.1	tr|A0A0P0YAT6|A0A0P0YAT6_ORYSJ Os12g0522516 protein (Fragment) OS=Oryza sativa subsp. japonica OX=39947 GN=Os12g0522516 PE=4 SV=1
ch00	Eph1.1ch00.g010870.1	sp|A8Y9F0|PSBA_LOLPR Photosystem II protein D1 OS=Lolium perenne OX=4522 GN=psbA PE=3 SV=1
ch00	Eph1.1ch00.g010880.1	tr|A0A368PEJ6|A0A368PEJ6_SETIT Uncharacterized protein OS=Setaria italica OX=4555 GN=SETIT_J015300v2 PE=4 SV=1
ch00	Eph1.1ch00.g010900.1	tr|A0A2T7C7C0|A0A2T7C7C0_9POAL Uncharacterized protein OS=Panicum hallii var. hallii OX=1504633 GN=GQ55_9G271000 PE=4 SV=1
ch00	Eph1.1ch00.g010910.1	sp|Q6L3D3|RR15_SACHY 30S ribosomal protein S15, chloroplastic OS=Saccharum hybrid OX=15819 GN=rps15-A PE=3 SV=1
ch00	Eph1.1ch00.g010920.1	sp|A1YV25|PSAC_AEGTA Photosystem I iron-sulfur center OS=Aegilops tauschii OX=37682 GN=psaC PE=3 SV=1
ch00	Eph1.1ch00.g010930.1	sp|Q6L3D3|RR15_SACHY 30S ribosomal protein S15, chloroplastic OS=Saccharum hybrid OX=15819 GN=rps15-A PE=3 SV=1
ch00	Eph1.1ch00.g010940.1	tr|A0A8F5Z7W6|A0A8F5Z7W6_9POAL Uncharacterized protein OS=Stipa capillata OX=665498 GN=orf121-a PE=4 SV=1
ch00	Eph1.1ch00.g010950.1	tr|A0A7G6KK53|A0A7G6KK53_9POAL Uncharacterized protein ycf68 OS=Dichanthelium portoricense OX=1620044 GN=ycf68 PE=3 SV=1
ch00	Eph1.1ch00.g010960.1	tr|A0A0S2RLE5|A0A0S2RLE5_ECHCG Uncharacterized protein OS=Echinochloa crus-galli OX=90397 GN=EC1Cp_p082 PE=4 SV=1
ch00	Eph1.1ch00.g010980.1	tr|A0A7G6KK50|A0A7G6KK50_9POAL Ribosomal protein L23 OS=Dichanthelium portoricense OX=1620044 GN=rpl23 PE=3 SV=1
ch00	Eph1.1ch00.g010990.1	tr|A0A368PEJ6|A0A368PEJ6_SETIT Uncharacterized protein OS=Setaria italica OX=4555 GN=SETIT_J015300v2 PE=4 SV=1
ch00	Eph1.1ch00.g011020.1	tr|A0A452YM91|A0A452YM91_AEGTS DNA-directed RNA polymerase OS=Aegilops tauschii subsp. strangulata OX=200361 PE=3 SV=1
ch00	Eph1.1ch00.g011030.1	tr|A0A0S2RKS4|A0A0S2RKS4_ECHCG DNA-directed RNA polymerase subunit beta'' OS=Echinochloa crus-galli OX=90397 GN=rpoC2 PE=3 SV=1
ch00	Eph1.1ch00.g011040.1	tr|A0A8F5Z7W6|A0A8F5Z7W6_9POAL Uncharacterized protein OS=Stipa capillata OX=665498 GN=orf121-a PE=4 SV=1
ch00	Eph1.1ch00.g011050.1	tr|A0A7G6KK53|A0A7G6KK53_9POAL Uncharacterized protein ycf68 OS=Dichanthelium portoricense OX=1620044 GN=ycf68 PE=3 SV=1
ch00	Eph1.1ch00.g011060.1	tr|A0A7G6KK50|A0A7G6KK50_9POAL Ribosomal protein L23 OS=Dichanthelium portoricense OX=1620044 GN=rpl23 PE=3 SV=1
ch00	Eph1.1ch00.g011070.1	tr|A0A368PEJ6|A0A368PEJ6_SETIT Uncharacterized protein OS=Setaria italica OX=4555 GN=SETIT_J015300v2 PE=4 SV=1
ch00	Eph1.1ch00.g011080.1	sp|A8Y9F0|PSBA_LOLPR Photosystem II protein D1 OS=Lolium perenne OX=4522 GN=psbA PE=3 SV=1
ch00	Eph1.1ch00.g011090.1	sp|Q6L3D3|RR15_SACHY 30S ribosomal protein S15, chloroplastic OS=Saccharum hybrid OX=15819 GN=rps15-A PE=3 SV=1
ch00	Eph1.1ch00.g011100.1	sp|A1YV25|PSAC_AEGTA Photosystem I iron-sulfur center OS=Aegilops tauschii OX=37682 GN=psaC PE=3 SV=1
ch00	Eph1.1ch00.g011110.1	tr|A0A8F5Z7W6|A0A8F5Z7W6_9POAL Uncharacterized protein OS=Stipa capillata OX=665498 GN=orf121-a PE=4 SV=1
ch00	Eph1.1ch00.g011130.1	tr|A0A7G6KK50|A0A7G6KK50_9POAL Ribosomal protein L23 OS=Dichanthelium portoricense OX=1620044 GN=rpl23 PE=3 SV=1
ch00	Eph1.1ch00.g011140.1	tr|A0A368PEJ6|A0A368PEJ6_SETIT Uncharacterized protein OS=Setaria italica OX=4555 GN=SETIT_J015300v2 PE=4 SV=1
ch00	Eph1.1ch00.g011150.1	tr|U5TU67|U5TU67_SETIT Ribosomal protein L14 OS=Setaria italica OX=4555 GN=rpl14 PE=3 SV=1
ch00	Eph1.1ch00.g011160.1	tr|A0A1D8I1W6|A0A1D8I1W6_ORYRU Transmembrane protein OS=Oryza rufipogon OX=4529 GN=orf367 PE=4 SV=1
ch00	Eph1.1ch00.g011170.1	tr|A0A341PW24|A0A341PW24_WHEAT NAD(P)H dehydrogenase subunit H OS=Triticum aestivum OX=4565 PE=3 SV=1
ch00	Eph1.1ch00.g011180.1	tr|A0A446NMG1|A0A446NMG1_TRITD NAD(P)H dehydrogenase subunit H OS=Triticum turgidum subsp. durum OX=4567 GN=TRITD_3Av1G179040 PE=3 SV=1
ch00	Eph1.1ch00.g011190.1	tr|A0A3L6PBS3|A0A3L6PBS3_PANMI Uncharacterized protein ycf68 OS=Panicum miliaceum OX=4540 GN=C2845_PM10G13070 PE=3 SV=1
ch00	Eph1.1ch00.g011200.1	tr|A0A7Y5ZBW2|A0A7Y5ZBW2_9MICO MFS transporter OS=Leifsonia sp. C5G2 OX=2735269 GN=HNO83_01125 PE=4 SV=1
ch00	Eph1.1ch00.g011210.1	tr|A0A7Y5ZBH2|A0A7Y5ZBH2_9MICO FadR family transcriptional regulator OS=Leifsonia sp. C5G2 OX=2735269 GN=HNO83_01120 PE=4 SV=1
ch00	Eph1.1ch00.g011220.1	tr|A0A7Y6DKV5|A0A7Y6DKV5_9MICO Gluconate transporter OS=Leifsonia sp. C5G2 OX=2735269 GN=HNO83_01115 PE=4 SV=1
ch00	Eph1.1ch00.g011230.1	tr|A0A7Y6DKR6|A0A7Y6DKR6_9MICO Gluconokinase OS=Leifsonia sp. C5G2 OX=2735269 GN=HNO83_01110 PE=3 SV=1
ch00	Eph1.1ch00.g011240.1	tr|A0A7Y6DKD2|A0A7Y6DKD2_9MICO Xylulose kinase OS=Leifsonia sp. C5G2 OX=2735269 GN=xylB PE=3 SV=1
ch00	Eph1.1ch00.g011250.1	tr|A0A7Y6DKT1|A0A7Y6DKT1_9MICO Xylose isomerase OS=Leifsonia sp. C5G2 OX=2735269 GN=xylA PE=3 SV=1
ch00	Eph1.1ch00.g011260.1	tr|A0A7Y6DJU4|A0A7Y6DJU4_9MICO Glycosyl hydrolase OS=Leifsonia sp. C5G2 OX=2735269 GN=HNO83_01095 PE=3 SV=1
ch00	Eph1.1ch00.g011280.1	tr|A0A7Y5ZDW8|A0A7Y5ZDW8_9MICO LacI family DNA-binding transcriptional regulator OS=Leifsonia sp. C5G2 OX=2735269 GN=HNO83_01075 PE=4 SV=1
ch00	Eph1.1ch00.g011290.1	tr|A0A7Y5ZBI4|A0A7Y5ZBI4_9MICO Prolyl oligopeptidase family serine peptidase OS=Leifsonia sp. C5G2 OX=2735269 GN=HNO83_01070 PE=4 SV=1
ch00	Eph1.1ch00.g011300.1	tr|A0A7Y5ZD77|A0A7Y5ZD77_9MICO LacI family DNA-binding transcriptional regulator OS=Leifsonia sp. C5G2 OX=2735269 GN=HNO83_01065 PE=4 SV=1
ch00	Eph1.1ch00.g011310.1	tr|A0A7Y5ZBG3|A0A7Y5ZBG3_9MICO Gfo/Idh/MocA family oxidoreductase OS=Leifsonia sp. C5G2 OX=2735269 GN=HNO83_01060 PE=4 SV=1
ch00	Eph1.1ch00.g011320.1	tr|A0A7Y5ZBJ3|A0A7Y5ZBJ3_9MICO ThuA domain-containing protein OS=Leifsonia sp. C5G2 OX=2735269 GN=HNO83_01055 PE=4 SV=1
ch00	Eph1.1ch00.g011330.1	tr|A0A7Y5ZBV4|A0A7Y5ZBV4_9MICO Gfo/Idh/MocA family oxidoreductase OS=Leifsonia sp. C5G2 OX=2735269 GN=HNO83_01050 PE=4 SV=1
ch00	Eph1.1ch00.g011350.1	tr|A0A7Y5ZBF8|A0A7Y5ZBF8_9MICO ROK family transcriptional regulator OS=Leifsonia sp. C5G2 OX=2735269 GN=HNO83_01045 PE=3 SV=1
ch00	Eph1.1ch00.g011360.1	tr|A0A7Y6DKV0|A0A7Y6DKV0_9MICO Extracellular solute-binding protein OS=Leifsonia sp. C5G2 OX=2735269 GN=HNO83_01040 PE=4 SV=1
ch00	Eph1.1ch00.g011370.1	tr|A0A7Y6DKR1|A0A7Y6DKR1_9MICO Sugar ABC transporter permease OS=Leifsonia sp. C5G2 OX=2735269 GN=HNO83_01035 PE=3 SV=1
ch00	Eph1.1ch00.g011380.1	tr|A0A7Y6DKC7|A0A7Y6DKC7_9MICO Carbohydrate ABC transporter permease OS=Leifsonia sp. C5G2 OX=2735269 GN=HNO83_01030 PE=3 SV=1
ch00	Eph1.1ch00.g011390.1	tr|A0A7Y6DKS4|A0A7Y6DKS4_9MICO Alpha-xylosidase OS=Leifsonia sp. C5G2 OX=2735269 GN=yicI PE=3 SV=1
ch00	Eph1.1ch00.g011400.1	tr|A0A7Y6DKS4|A0A7Y6DKS4_9MICO Alpha-xylosidase OS=Leifsonia sp. C5G2 OX=2735269 GN=yicI PE=3 SV=1
ch00	Eph1.1ch00.g011410.1	tr|A0A7Y6DJU1|A0A7Y6DJU1_9MICO ROK family transcriptional regulator OS=Leifsonia sp. C5G2 OX=2735269 GN=HNO83_01020 PE=3 SV=1
ch00	Eph1.1ch00.g011420.1	tr|A0A7Y5ZBS3|A0A7Y5ZBS3_9MICO Bcr/CflA family efflux transporter OS=Leifsonia sp. C5G2 OX=2735269 GN=HNO83_01015 PE=3 SV=1
ch00	Eph1.1ch00.g011430.1	tr|A0A1X3P523|A0A1X3P523_9MICC Acetyltransferase OS=Nesterenkonia sp. PF2B19 OX=1881858 GN=BCY76_015110 PE=4 SV=1
ch00	Eph1.1ch00.g011440.1	tr|A0A7Y5ZED4|A0A7Y5ZED4_9MICO Phosphatase PAP2 family protein OS=Leifsonia sp. C5G2 OX=2735269 GN=HNO83_01010 PE=4 SV=1
ch00	Eph1.1ch00.g011450.1	tr|A0A852SUT4|A0A852SUT4_9MICO DUF853 domain-containing protein OS=Leifsonia soli OX=582665 GN=BJ963_000004 PE=4 SV=1
ch00	Eph1.1ch00.g011460.1	tr|A0A7Y5ZDV8|A0A7Y5ZDV8_9MICO Uncharacterized protein OS=Leifsonia sp. C5G2 OX=2735269 GN=HNO83_01000 PE=4 SV=1
ch00	Eph1.1ch00.g011470.1	tr|A0A7Y5ZBH7|A0A7Y5ZBH7_9MICO Helix-turn-helix transcriptional regulator OS=Leifsonia sp. C5G2 OX=2735269 GN=HNO83_00995 PE=4 SV=1
ch00	Eph1.1ch00.g011480.1	sp|A1EA03|ATPH_AGRST ATP synthase subunit c, chloroplastic OS=Agrostis stolonifera OX=63632 GN=atpH PE=3 SV=1
ch00	Eph1.1ch00.g011490.1	tr|A0A446PLM3|A0A446PLM3_TRITD Ribulose bisphosphate carboxylase large chain OS=Triticum turgidum subsp. durum OX=4567 GN=TRITD_3Bv1G076260 PE=3 SV=1
ch00	Eph1.1ch00.g011500.1	sp|P07924|RT13_WHEAT Ribosomal protein S13, mitochondrial OS=Triticum aestivum OX=4565 GN=RPS13 PE=3 SV=2
ch00	Eph1.1ch00.g011520.1	tr|A0A7G6KK53|A0A7G6KK53_9POAL Uncharacterized protein ycf68 OS=Dichanthelium portoricense OX=1620044 GN=ycf68 PE=3 SV=1
ch00	Eph1.1ch00.g011530.1	tr|A0A8F5Z7W6|A0A8F5Z7W6_9POAL Uncharacterized protein OS=Stipa capillata OX=665498 GN=orf121-a PE=4 SV=1
ch00	Eph1.1ch00.g011540.1	sp|Q6L3D3|RR15_SACHY 30S ribosomal protein S15, chloroplastic OS=Saccharum hybrid OX=15819 GN=rps15-A PE=3 SV=1
ch00	Eph1.1ch00.g011550.1	sp|A1YV25|PSAC_AEGTA Photosystem I iron-sulfur center OS=Aegilops tauschii OX=37682 GN=psaC PE=3 SV=1
ch00	Eph1.1ch00.g011560.1	sp|Q6L3D3|RR15_SACHY 30S ribosomal protein S15, chloroplastic OS=Saccharum hybrid OX=15819 GN=rps15-A PE=3 SV=1
ch00	Eph1.1ch00.g011570.1	tr|A0A8F5Z7W6|A0A8F5Z7W6_9POAL Uncharacterized protein OS=Stipa capillata OX=665498 GN=orf121-a PE=4 SV=1
ch00	Eph1.1ch00.g011580.1	tr|A0A0S2RLE5|A0A0S2RLE5_ECHCG Uncharacterized protein OS=Echinochloa crus-galli OX=90397 GN=EC1Cp_p082 PE=4 SV=1
ch00	Eph1.1ch00.g011590.1	tr|A0A7G6KK53|A0A7G6KK53_9POAL Uncharacterized protein ycf68 OS=Dichanthelium portoricense OX=1620044 GN=ycf68 PE=3 SV=1
ch00	Eph1.1ch00.g011600.1	tr|A0A8F5Z7W6|A0A8F5Z7W6_9POAL Uncharacterized protein OS=Stipa capillata OX=665498 GN=orf121-a PE=4 SV=1
ch00	Eph1.1ch00.g011610.1	sp|Q6L3D3|RR15_SACHY 30S ribosomal protein S15, chloroplastic OS=Saccharum hybrid OX=15819 GN=rps15-A PE=3 SV=1
ch00	Eph1.1ch00.g011620.1	sp|A1YV25|PSAC_AEGTA Photosystem I iron-sulfur center OS=Aegilops tauschii OX=37682 GN=psaC PE=3 SV=1
ch00	Eph1.1ch00.g011630.1	sp|Q6L3D3|RR15_SACHY 30S ribosomal protein S15, chloroplastic OS=Saccharum hybrid OX=15819 GN=rps15-A PE=3 SV=1
ch00	Eph1.1ch00.g011640.1	tr|A0A8F5Z7W6|A0A8F5Z7W6_9POAL Uncharacterized protein OS=Stipa capillata OX=665498 GN=orf121-a PE=4 SV=1
ch00	Eph1.1ch00.g011650.1	tr|A0A7G6KK53|A0A7G6KK53_9POAL Uncharacterized protein ycf68 OS=Dichanthelium portoricense OX=1620044 GN=ycf68 PE=3 SV=1
ch00	Eph1.1ch00.g011660.1	tr|A0A0S2RLE5|A0A0S2RLE5_ECHCG Uncharacterized protein OS=Echinochloa crus-galli OX=90397 GN=EC1Cp_p082 PE=4 SV=1
ch00	Eph1.1ch00.g011670.1	tr|A0A0P0YAT6|A0A0P0YAT6_ORYSJ Os12g0522516 protein (Fragment) OS=Oryza sativa subsp. japonica OX=39947 GN=Os12g0522516 PE=4 SV=1
ch00	Eph1.1ch00.g011680.1	tr|A0A341PW24|A0A341PW24_WHEAT NAD(P)H dehydrogenase subunit H OS=Triticum aestivum OX=4565 PE=3 SV=1
ch00	Eph1.1ch00.g011690.1	tr|A0A3L6PWZ8|A0A3L6PWZ8_PANMI Rps7 (Mitochondrion) OS=Panicum miliaceum OX=4540 GN=C2845_PM16G00580 PE=3 SV=1
ch00	Eph1.1ch00.g011700.1	tr|A0A0P0YAT6|A0A0P0YAT6_ORYSJ Os12g0522516 protein (Fragment) OS=Oryza sativa subsp. japonica OX=39947 GN=Os12g0522516 PE=4 SV=1
ch00	Eph1.1ch00.g011710.1	tr|A0A1D6Q2W3|A0A1D6Q2W3_MAIZE ATP synthase subunit beta chloroplastic OS=Zea mays OX=4577 GN=ZEAMMB73_Zm00001d050687 PE=3 SV=1
ch00	Eph1.1ch00.g011720.1	tr|A0A873WSM3|A0A873WSM3_ECHCG Ribulose bisphosphate carboxylase large chain OS=Echinochloa crus-galli OX=90397 GN=rbcL PE=3 SV=1
ch00	Eph1.1ch00.g011730.1	sp|A1EA25|PSBE_AGRST Cytochrome b559 subunit alpha OS=Agrostis stolonifera OX=63632 GN=psbE PE=3 SV=1
ch00	Eph1.1ch00.g011740.1	tr|U5TXC1|U5TXC1_SETIT Ribosomal protein L33 OS=Setaria italica OX=4555 GN=rpl33 PE=3 SV=1
ch00	Eph1.1ch00.g011750.1	tr|A0A1D6HL78|A0A1D6HL78_MAIZE Photosystem II CP47 reaction center protein OS=Zea mays OX=4577 GN=ZEAMMB73_Zm00001d018163 PE=4 SV=1
ch00	Eph1.1ch00.g011760.1	tr|A0A1D6HL77|A0A1D6HL77_MAIZE Cytochrome b OS=Zea mays OX=4577 GN=ZEAMMB73_Zm00001d018162 PE=4 SV=1
ch00	Eph1.1ch00.g011770.1	tr|A0A0P0YAT6|A0A0P0YAT6_ORYSJ Os12g0522516 protein (Fragment) OS=Oryza sativa subsp. japonica OX=39947 GN=Os12g0522516 PE=4 SV=1
ch00	Eph1.1ch00.g011780.1	tr|A0A1D6LLQ3|A0A1D6LLQ3_MAIZE DNA-directed RNA polymerase subunit OS=Zea mays OX=4577 GN=ZEAMMB73_Zm00001d036307 PE=3 SV=1
ch00	Eph1.1ch00.g011790.1	tr|A0A341X5B3|A0A341X5B3_WHEAT Uncharacterized protein OS=Triticum aestivum OX=4565 PE=4 SV=1
ch00	Eph1.1ch00.g011800.1	sp|A8Y9F0|PSBA_LOLPR Photosystem II protein D1 OS=Lolium perenne OX=4522 GN=psbA PE=3 SV=1
ch00	Eph1.1ch00.g011810.1	tr|A0A7G6KK50|A0A7G6KK50_9POAL Ribosomal protein L23 OS=Dichanthelium portoricense OX=1620044 GN=rpl23 PE=3 SV=1
ch00	Eph1.1ch00.g011830.1	tr|A0A0S2RLE5|A0A0S2RLE5_ECHCG Uncharacterized protein OS=Echinochloa crus-galli OX=90397 GN=EC1Cp_p082 PE=4 SV=1
ch00	Eph1.1ch00.g011840.1	tr|A0A7G6KK53|A0A7G6KK53_9POAL Uncharacterized protein ycf68 OS=Dichanthelium portoricense OX=1620044 GN=ycf68 PE=3 SV=1
ch00	Eph1.1ch00.g011850.1	tr|A0A8F5Z7W6|A0A8F5Z7W6_9POAL Uncharacterized protein OS=Stipa capillata OX=665498 GN=orf121-a PE=4 SV=1
ch00	Eph1.1ch00.g011860.1	sp|Q6L369|RR11_SACHY 30S ribosomal protein S11, chloroplastic OS=Saccharum hybrid OX=15819 GN=rps11 PE=3 SV=1
ch00	Eph1.1ch00.g011870.1	tr|A0A1L2F0L2|A0A1L2F0L2_9POAL Translation initiation factor IF-1, chloroplastic OS=Echinochloa colona OX=90396 GN=infA PE=3 SV=1
ch00	Eph1.1ch00.g011880.1	tr|U5TU67|U5TU67_SETIT Ribosomal protein L14 OS=Setaria italica OX=4555 GN=rpl14 PE=3 SV=1
ch00	Eph1.1ch00.g011890.1	tr|A0A7G6KK50|A0A7G6KK50_9POAL Ribosomal protein L23 OS=Dichanthelium portoricense OX=1620044 GN=rpl23 PE=3 SV=1
ch00	Eph1.1ch00.g011910.1	tr|A0A8F5Z7W6|A0A8F5Z7W6_9POAL Uncharacterized protein OS=Stipa capillata OX=665498 GN=orf121-a PE=4 SV=1
ch00	Eph1.1ch00.g011920.1	sp|Q6L3D3|RR15_SACHY 30S ribosomal protein S15, chloroplastic OS=Saccharum hybrid OX=15819 GN=rps15-A PE=3 SV=1
ch00	Eph1.1ch00.g011930.1	sp|A1YV25|PSAC_AEGTA Photosystem I iron-sulfur center OS=Aegilops tauschii OX=37682 GN=psaC PE=3 SV=1
ch00	Eph1.1ch00.g011940.1	sp|Q6L3D3|RR15_SACHY 30S ribosomal protein S15, chloroplastic OS=Saccharum hybrid OX=15819 GN=rps15-A PE=3 SV=1
ch00	Eph1.1ch00.g011950.1	tr|A0A8F5Z7W6|A0A8F5Z7W6_9POAL Uncharacterized protein OS=Stipa capillata OX=665498 GN=orf121-a PE=4 SV=1
ch00	Eph1.1ch00.g011960.1	tr|A0A7G6KK53|A0A7G6KK53_9POAL Uncharacterized protein ycf68 OS=Dichanthelium portoricense OX=1620044 GN=ycf68 PE=3 SV=1
ch00	Eph1.1ch00.g011970.1	tr|A0A0S2RLE5|A0A0S2RLE5_ECHCG Uncharacterized protein OS=Echinochloa crus-galli OX=90397 GN=EC1Cp_p082 PE=4 SV=1
ch00	Eph1.1ch00.g011980.1	tr|Q6R9K5|Q6R9K5_MAIZE Uncharacterized protein orf99-c OS=Zea mays OX=4577 GN=orf99-c PE=4 SV=1
ch00	Eph1.1ch00.g011990.1	tr|A0A452YM91|A0A452YM91_AEGTS DNA-directed RNA polymerase OS=Aegilops tauschii subsp. strangulata OX=200361 PE=3 SV=1
ch00	Eph1.1ch00.g012000.1	sp|A1EA03|ATPH_AGRST ATP synthase subunit c, chloroplastic OS=Agrostis stolonifera OX=63632 GN=atpH PE=3 SV=1
ch00	Eph1.1ch00.g012010.1	tr|A0A8F5Z7W6|A0A8F5Z7W6_9POAL Uncharacterized protein OS=Stipa capillata OX=665498 GN=orf121-a PE=4 SV=1
ch00	Eph1.1ch00.g012020.1	tr|A0A7G6KK53|A0A7G6KK53_9POAL Uncharacterized protein ycf68 OS=Dichanthelium portoricense OX=1620044 GN=ycf68 PE=3 SV=1
ch00	Eph1.1ch00.g012040.1	tr|A0A7G6KK50|A0A7G6KK50_9POAL Ribosomal protein L23 OS=Dichanthelium portoricense OX=1620044 GN=rpl23 PE=3 SV=1
ch00	Eph1.1ch00.g012050.1	tr|A0A0P0YAT6|A0A0P0YAT6_ORYSJ Os12g0522516 protein (Fragment) OS=Oryza sativa subsp. japonica OX=39947 GN=Os12g0522516 PE=4 SV=1
ch00	Eph1.1ch00.g012060.1	sp|A1YV25|PSAC_AEGTA Photosystem I iron-sulfur center OS=Aegilops tauschii OX=37682 GN=psaC PE=3 SV=1
ch00	Eph1.1ch00.g012070.1	sp|Q6L3D3|RR15_SACHY 30S ribosomal protein S15, chloroplastic OS=Saccharum hybrid OX=15819 GN=rps15-A PE=3 SV=1
ch00	Eph1.1ch00.g012080.1	tr|A0A8F5Z7W6|A0A8F5Z7W6_9POAL Uncharacterized protein OS=Stipa capillata OX=665498 GN=orf121-a PE=4 SV=1
ch00	Eph1.1ch00.g012090.1	tr|A0A7G6KK53|A0A7G6KK53_9POAL Uncharacterized protein ycf68 OS=Dichanthelium portoricense OX=1620044 GN=ycf68 PE=3 SV=1
ch00	Eph1.1ch00.g012110.1	tr|A0A3L6PWZ8|A0A3L6PWZ8_PANMI Rps7 (Mitochondrion) OS=Panicum miliaceum OX=4540 GN=C2845_PM16G00580 PE=3 SV=1
ch00	Eph1.1ch00.g012120.1	tr|A0A368PEJ6|A0A368PEJ6_SETIT Uncharacterized protein OS=Setaria italica OX=4555 GN=SETIT_J015300v2 PE=4 SV=1
ch00	Eph1.1ch00.g012130.1	tr|A0A368PEJ6|A0A368PEJ6_SETIT Uncharacterized protein OS=Setaria italica OX=4555 GN=SETIT_J015300v2 PE=4 SV=1
ch00	Eph1.1ch00.g012140.1	tr|U5TU67|U5TU67_SETIT Ribosomal protein L14 OS=Setaria italica OX=4555 GN=rpl14 PE=3 SV=1
ch00	Eph1.1ch00.g012150.1	tr|A0A1L2F0L2|A0A1L2F0L2_9POAL Translation initiation factor IF-1, chloroplastic OS=Echinochloa colona OX=90396 GN=infA PE=3 SV=1
ch00	Eph1.1ch00.g012160.1	sp|Q6L369|RR11_SACHY 30S ribosomal protein S11, chloroplastic OS=Saccharum hybrid OX=15819 GN=rps11 PE=3 SV=1
ch00	Eph1.1ch00.g012170.1	tr|A0A1D6HL77|A0A1D6HL77_MAIZE Cytochrome b OS=Zea mays OX=4577 GN=ZEAMMB73_Zm00001d018162 PE=4 SV=1
ch00	Eph1.1ch00.g012180.1	tr|A0A1D6HL78|A0A1D6HL78_MAIZE Photosystem II CP47 reaction center protein OS=Zea mays OX=4577 GN=ZEAMMB73_Zm00001d018163 PE=4 SV=1
ch00	Eph1.1ch00.g012190.1	sp|A1EA25|PSBE_AGRST Cytochrome b559 subunit alpha OS=Agrostis stolonifera OX=63632 GN=psbE PE=3 SV=1
ch00	Eph1.1ch00.g012200.1	tr|A0A446QEH7|A0A446QEH7_TRITD RuBisCO_large domain-containing protein OS=Triticum turgidum subsp. durum OX=4567 GN=TRITD_3Bv1G258230 PE=4 SV=1
ch00	Eph1.1ch00.g012210.1	tr|A0A873WSM3|A0A873WSM3_ECHCG Ribulose bisphosphate carboxylase large chain OS=Echinochloa crus-galli OX=90397 GN=rbcL PE=3 SV=1
ch00	Eph1.1ch00.g012220.1	tr|U5TXC1|U5TXC1_SETIT Ribosomal protein L33 OS=Setaria italica OX=4555 GN=rpl33 PE=3 SV=1
ch00	Eph1.1ch00.g012250.1	sp|A8Y9F0|PSBA_LOLPR Photosystem II protein D1 OS=Lolium perenne OX=4522 GN=psbA PE=3 SV=1
ch00	Eph1.1ch00.g012260.1	tr|A0A368PEJ6|A0A368PEJ6_SETIT Uncharacterized protein OS=Setaria italica OX=4555 GN=SETIT_J015300v2 PE=4 SV=1
ch00	Eph1.1ch00.g012270.1	tr|A0A7G6KK50|A0A7G6KK50_9POAL Ribosomal protein L23 OS=Dichanthelium portoricense OX=1620044 GN=rpl23 PE=3 SV=1
ch00	Eph1.1ch00.g012280.1	sp|Q6L3D3|RR15_SACHY 30S ribosomal protein S15, chloroplastic OS=Saccharum hybrid OX=15819 GN=rps15-A PE=3 SV=1
ch00	Eph1.1ch00.g012290.1	sp|A1YV25|PSAC_AEGTA Photosystem I iron-sulfur center OS=Aegilops tauschii OX=37682 GN=psaC PE=3 SV=1
ch00	Eph1.1ch00.g012300.1	sp|Q6L3D3|RR15_SACHY 30S ribosomal protein S15, chloroplastic OS=Saccharum hybrid OX=15819 GN=rps15-A PE=3 SV=1
ch00	Eph1.1ch00.g012310.1	tr|A0A8F5Z7W6|A0A8F5Z7W6_9POAL Uncharacterized protein OS=Stipa capillata OX=665498 GN=orf121-a PE=4 SV=1
ch00	Eph1.1ch00.g012320.1	tr|A0A7G6KK53|A0A7G6KK53_9POAL Uncharacterized protein ycf68 OS=Dichanthelium portoricense OX=1620044 GN=ycf68 PE=3 SV=1
ch00	Eph1.1ch00.g012330.1	tr|A0A1Y3BU64|A0A1Y3BU64_HELAN Putative photosystem antenna protein-like protein OS=Helianthus annuus OX=4232 GN=HannXRQ_Chr00c0314g0573511 PE=4 SV=1
ch00	Eph1.1ch00.g012340.1	sp|Q6L369|RR11_SACHY 30S ribosomal protein S11, chloroplastic OS=Saccharum hybrid OX=15819 GN=rps11 PE=3 SV=1
ch00	Eph1.1ch00.g012350.1	tr|A0A1L2F0L2|A0A1L2F0L2_9POAL Translation initiation factor IF-1, chloroplastic OS=Echinochloa colona OX=90396 GN=infA PE=3 SV=1
ch00	Eph1.1ch00.g012360.1	tr|U5TU67|U5TU67_SETIT Ribosomal protein L14 OS=Setaria italica OX=4555 GN=rpl14 PE=3 SV=1
ch00	Eph1.1ch00.g012370.1	tr|A0A368PEJ6|A0A368PEJ6_SETIT Uncharacterized protein OS=Setaria italica OX=4555 GN=SETIT_J015300v2 PE=4 SV=1
ch00	Eph1.1ch00.g012380.1	tr|A0A7G6KK50|A0A7G6KK50_9POAL Ribosomal protein L23 OS=Dichanthelium portoricense OX=1620044 GN=rpl23 PE=3 SV=1
ch00	Eph1.1ch00.g012400.1	sp|A8Y9F0|PSBA_LOLPR Photosystem II protein D1 OS=Lolium perenne OX=4522 GN=psbA PE=3 SV=1
ch00	Eph1.1ch00.g012410.1	tr|A0A7G6KK50|A0A7G6KK50_9POAL Ribosomal protein L23 OS=Dichanthelium portoricense OX=1620044 GN=rpl23 PE=3 SV=1
ch00	Eph1.1ch00.g012430.1	tr|A0A0S2RLE5|A0A0S2RLE5_ECHCG Uncharacterized protein OS=Echinochloa crus-galli OX=90397 GN=EC1Cp_p082 PE=4 SV=1
ch00	Eph1.1ch00.g012440.1	sp|A1YV25|PSAC_AEGTA Photosystem I iron-sulfur center OS=Aegilops tauschii OX=37682 GN=psaC PE=3 SV=1
ch00	Eph1.1ch00.g012450.1	sp|Q6L3D3|RR15_SACHY 30S ribosomal protein S15, chloroplastic OS=Saccharum hybrid OX=15819 GN=rps15-A PE=3 SV=1
ch00	Eph1.1ch00.g012460.1	tr|A0A8F5Z7W6|A0A8F5Z7W6_9POAL Uncharacterized protein OS=Stipa capillata OX=665498 GN=orf121-a PE=4 SV=1
ch00	Eph1.1ch00.g012470.1	tr|A0A7G6KK53|A0A7G6KK53_9POAL Uncharacterized protein ycf68 OS=Dichanthelium portoricense OX=1620044 GN=ycf68 PE=3 SV=1
ch00	Eph1.1ch00.g012480.1	tr|A0A0S2RLE5|A0A0S2RLE5_ECHCG Uncharacterized protein OS=Echinochloa crus-galli OX=90397 GN=EC1Cp_p082 PE=4 SV=1
ch00	Eph1.1ch00.g012490.1	tr|A0A1D8I1W6|A0A1D8I1W6_ORYRU Transmembrane protein OS=Oryza rufipogon OX=4529 GN=orf367 PE=4 SV=1
ch00	Eph1.1ch00.g012500.1	tr|A0A2T7C7R5|A0A2T7C7R5_9POAL Uncharacterized protein OS=Panicum hallii var. hallii OX=1504633 GN=GQ55_9G274200 PE=4 SV=1
ch00	Eph1.1ch00.g012510.1	tr|A0A1D8I1W6|A0A1D8I1W6_ORYRU Transmembrane protein OS=Oryza rufipogon OX=4529 GN=orf367 PE=4 SV=1
ch00	Eph1.1ch00.g012530.1	tr|A0A368PEJ6|A0A368PEJ6_SETIT Uncharacterized protein OS=Setaria italica OX=4555 GN=SETIT_J015300v2 PE=4 SV=1
ch00	Eph1.1ch00.g012540.1	tr|A0A1L2F0L2|A0A1L2F0L2_9POAL Translation initiation factor IF-1, chloroplastic OS=Echinochloa colona OX=90396 GN=infA PE=3 SV=1
ch00	Eph1.1ch00.g012550.1	sp|Q6L369|RR11_SACHY 30S ribosomal protein S11, chloroplastic OS=Saccharum hybrid OX=15819 GN=rps11 PE=3 SV=1
ch00	Eph1.1ch00.g012560.1	tr|A0A1Y3BU64|A0A1Y3BU64_HELAN Putative photosystem antenna protein-like protein OS=Helianthus annuus OX=4232 GN=HannXRQ_Chr00c0314g0573511 PE=4 SV=1
ch00	Eph1.1ch00.g012570.1	sp|A8Y9F0|PSBA_LOLPR Photosystem II protein D1 OS=Lolium perenne OX=4522 GN=psbA PE=3 SV=1
ch00	Eph1.1ch00.g012580.1	tr|A0A7G6KK50|A0A7G6KK50_9POAL Ribosomal protein L23 OS=Dichanthelium portoricense OX=1620044 GN=rpl23 PE=3 SV=1
ch00	Eph1.1ch00.g012600.1	tr|A0A7G6KK53|A0A7G6KK53_9POAL Uncharacterized protein ycf68 OS=Dichanthelium portoricense OX=1620044 GN=ycf68 PE=3 SV=1
ch00	Eph1.1ch00.g012610.1	tr|A0A8F5Z7W6|A0A8F5Z7W6_9POAL Uncharacterized protein OS=Stipa capillata OX=665498 GN=orf121-a PE=4 SV=1
ch00	Eph1.1ch00.g012620.1	sp|Q6L3D3|RR15_SACHY 30S ribosomal protein S15, chloroplastic OS=Saccharum hybrid OX=15819 GN=rps15-A PE=3 SV=1
ch00	Eph1.1ch00.g012640.1	sp|A1EA03|ATPH_AGRST ATP synthase subunit c, chloroplastic OS=Agrostis stolonifera OX=63632 GN=atpH PE=3 SV=1
ch00	Eph1.1ch00.g012650.1	tr|A0A072TLG9|A0A072TLG9_MEDTR Multifunctional fusion protein OS=Medicago truncatula OX=3880 GN=MTR_0002s0510 PE=3 SV=1
ch00	Eph1.1ch00.g012660.1	sp|A1EA03|ATPH_AGRST ATP synthase subunit c, chloroplastic OS=Agrostis stolonifera OX=63632 GN=atpH PE=3 SV=1
ch00	Eph1.1ch00.g012670.1	tr|A0A341PW24|A0A341PW24_WHEAT NAD(P)H dehydrogenase subunit H OS=Triticum aestivum OX=4565 PE=3 SV=1
ch00	Eph1.1ch00.g012680.1	sp|A1EA03|ATPH_AGRST ATP synthase subunit c, chloroplastic OS=Agrostis stolonifera OX=63632 GN=atpH PE=3 SV=1
ch00	Eph1.1ch00.g012700.1	sp|P07924|RT13_WHEAT Ribosomal protein S13, mitochondrial OS=Triticum aestivum OX=4565 GN=RPS13 PE=3 SV=2
ch00	Eph1.1ch00.g012710.1	sp|A1EA03|ATPH_AGRST ATP synthase subunit c, chloroplastic OS=Agrostis stolonifera OX=63632 GN=atpH PE=3 SV=1
ch00	Eph1.1ch00.g012720.1	tr|A0A3L6D6J4|A0A3L6D6J4_MAIZE H(+)-transporting two-sector ATPase OS=Zea mays OX=4577 GN=atpB_1 PE=3 SV=1
ch00	Eph1.1ch00.g012730.1	tr|A0A446QEH7|A0A446QEH7_TRITD RuBisCO_large domain-containing protein OS=Triticum turgidum subsp. durum OX=4567 GN=TRITD_3Bv1G258230 PE=4 SV=1
ch00	Eph1.1ch00.g012740.1	tr|A0A2G3DHF3|A0A2G3DHF3_CAPCH Photosystem II protein D1 OS=Capsicum chinense OX=80379 GN=BC332_02510 PE=3 SV=1
ch00	Eph1.1ch00.g012750.1	tr|A0A7G6KK53|A0A7G6KK53_9POAL Uncharacterized protein ycf68 OS=Dichanthelium portoricense OX=1620044 GN=ycf68 PE=3 SV=1
ch00	Eph1.1ch00.g012760.1	tr|A0A8F5Z7W6|A0A8F5Z7W6_9POAL Uncharacterized protein OS=Stipa capillata OX=665498 GN=orf121-a PE=4 SV=1
ch00	Eph1.1ch00.g012770.1	sp|Q6L3D3|RR15_SACHY 30S ribosomal protein S15, chloroplastic OS=Saccharum hybrid OX=15819 GN=rps15-A PE=3 SV=1
ch00	Eph1.1ch00.g012790.1	tr|A0A7G6KK50|A0A7G6KK50_9POAL Ribosomal protein L23 OS=Dichanthelium portoricense OX=1620044 GN=rpl23 PE=3 SV=1
ch00	Eph1.1ch00.g012800.1	tr|A0A368PEJ6|A0A368PEJ6_SETIT Uncharacterized protein OS=Setaria italica OX=4555 GN=SETIT_J015300v2 PE=4 SV=1
ch00	Eph1.1ch00.g012810.1	tr|A0A1L2F0L2|A0A1L2F0L2_9POAL Translation initiation factor IF-1, chloroplastic OS=Echinochloa colona OX=90396 GN=infA PE=3 SV=1
ch00	Eph1.1ch00.g012820.1	sp|Q6L369|RR11_SACHY 30S ribosomal protein S11, chloroplastic OS=Saccharum hybrid OX=15819 GN=rps11 PE=3 SV=1
ch00	Eph1.1ch00.g012830.1	tr|A0A1D6HL77|A0A1D6HL77_MAIZE Cytochrome b OS=Zea mays OX=4577 GN=ZEAMMB73_Zm00001d018162 PE=4 SV=1
ch00	Eph1.1ch00.g012840.1	tr|A0A1Y3BU64|A0A1Y3BU64_HELAN Putative photosystem antenna protein-like protein OS=Helianthus annuus OX=4232 GN=HannXRQ_Chr00c0314g0573511 PE=4 SV=1
ch00	Eph1.1ch00.g012850.1	sp|Q6L3D3|RR15_SACHY 30S ribosomal protein S15, chloroplastic OS=Saccharum hybrid OX=15819 GN=rps15-A PE=3 SV=1
ch00	Eph1.1ch00.g012860.1	tr|A0A8F5Z7W6|A0A8F5Z7W6_9POAL Uncharacterized protein OS=Stipa capillata OX=665498 GN=orf121-a PE=4 SV=1
ch00	Eph1.1ch00.g012870.1	tr|A0A7G6KK53|A0A7G6KK53_9POAL Uncharacterized protein ycf68 OS=Dichanthelium portoricense OX=1620044 GN=ycf68 PE=3 SV=1
ch00	Eph1.1ch00.g012880.1	tr|A0A0S2RLE5|A0A0S2RLE5_ECHCG Uncharacterized protein OS=Echinochloa crus-galli OX=90397 GN=EC1Cp_p082 PE=4 SV=1
ch00	Eph1.1ch00.g012900.1	sp|A8Y9F0|PSBA_LOLPR Photosystem II protein D1 OS=Lolium perenne OX=4522 GN=psbA PE=3 SV=1
ch00	Eph1.1ch00.g012910.1	tr|U5TXC1|U5TXC1_SETIT Ribosomal protein L33 OS=Setaria italica OX=4555 GN=rpl33 PE=3 SV=1
ch00	Eph1.1ch00.g012920.1	sp|A1EA25|PSBE_AGRST Cytochrome b559 subunit alpha OS=Agrostis stolonifera OX=63632 GN=psbE PE=3 SV=1
ch00	Eph1.1ch00.g012930.1	tr|M9VAK2|M9VAK2_ECHCG Ribulose bisphosphate carboxylase large chain OS=Echinochloa crus-galli OX=90397 PE=2 SV=1
ch00	Eph1.1ch00.g012940.1	tr|A0A3L6D6J4|A0A3L6D6J4_MAIZE H(+)-transporting two-sector ATPase OS=Zea mays OX=4577 GN=atpB_1 PE=3 SV=1
ch00	Eph1.1ch00.g012950.1	sp|A1YV25|PSAC_AEGTA Photosystem I iron-sulfur center OS=Aegilops tauschii OX=37682 GN=psaC PE=3 SV=1
ch00	Eph1.1ch00.g012960.1	sp|Q6L3D3|RR15_SACHY 30S ribosomal protein S15, chloroplastic OS=Saccharum hybrid OX=15819 GN=rps15-A PE=3 SV=1
ch00	Eph1.1ch00.g012970.1	tr|A0A8F5Z7W6|A0A8F5Z7W6_9POAL Uncharacterized protein OS=Stipa capillata OX=665498 GN=orf121-a PE=4 SV=1
ch00	Eph1.1ch00.g012980.1	tr|A0A7G6KK53|A0A7G6KK53_9POAL Uncharacterized protein ycf68 OS=Dichanthelium portoricense OX=1620044 GN=ycf68 PE=3 SV=1
ch00	Eph1.1ch00.g012990.1	tr|A0A0S2RLE5|A0A0S2RLE5_ECHCG Uncharacterized protein OS=Echinochloa crus-galli OX=90397 GN=EC1Cp_p082 PE=4 SV=1
ch00	Eph1.1ch00.g013000.1	sp|A8Y9F0|PSBA_LOLPR Photosystem II protein D1 OS=Lolium perenne OX=4522 GN=psbA PE=3 SV=1
ch00	Eph1.1ch00.g013010.1	tr|A0A7G6KK50|A0A7G6KK50_9POAL Ribosomal protein L23 OS=Dichanthelium portoricense OX=1620044 GN=rpl23 PE=3 SV=1
ch00	Eph1.1ch00.g013030.1	tr|A0A0S2RLE5|A0A0S2RLE5_ECHCG Uncharacterized protein OS=Echinochloa crus-galli OX=90397 GN=EC1Cp_p082 PE=4 SV=1
ch00	Eph1.1ch00.g013040.1	tr|A0A7G6KK53|A0A7G6KK53_9POAL Uncharacterized protein ycf68 OS=Dichanthelium portoricense OX=1620044 GN=ycf68 PE=3 SV=1
ch00	Eph1.1ch00.g013050.1	tr|A0A8F5Z7W6|A0A8F5Z7W6_9POAL Uncharacterized protein OS=Stipa capillata OX=665498 GN=orf121-a PE=4 SV=1
ch00	Eph1.1ch00.g013060.1	tr|A0A1D6Q2W3|A0A1D6Q2W3_MAIZE ATP synthase subunit beta chloroplastic OS=Zea mays OX=4577 GN=ZEAMMB73_Zm00001d050687 PE=3 SV=1
ch00	Eph1.1ch00.g013070.1	sp|A1EA25|PSBE_AGRST Cytochrome b559 subunit alpha OS=Agrostis stolonifera OX=63632 GN=psbE PE=3 SV=1
ch00	Eph1.1ch00.g013080.1	tr|U5TXC1|U5TXC1_SETIT Ribosomal protein L33 OS=Setaria italica OX=4555 GN=rpl33 PE=3 SV=1
ch00	Eph1.1ch00.g013090.1	tr|Q2QW47|Q2QW47_ORYSJ Photosystem II P680 chlorophyll A apoprotein, putative OS=Oryza sativa subsp. japonica OX=39947 GN=LOC_Os12g10600 PE=4 SV=1
ch00	Eph1.1ch00.g013100.1	sp|Q6L369|RR11_SACHY 30S ribosomal protein S11, chloroplastic OS=Saccharum hybrid OX=15819 GN=rps11 PE=3 SV=1
ch00	Eph1.1ch00.g013110.1	tr|A0A1L2F0L2|A0A1L2F0L2_9POAL Translation initiation factor IF-1, chloroplastic OS=Echinochloa colona OX=90396 GN=infA PE=3 SV=1
ch00	Eph1.1ch00.g013120.1	tr|U5TU67|U5TU67_SETIT Ribosomal protein L14 OS=Setaria italica OX=4555 GN=rpl14 PE=3 SV=1
ch00	Eph1.1ch00.g013130.1	tr|A0A368PEJ6|A0A368PEJ6_SETIT Uncharacterized protein OS=Setaria italica OX=4555 GN=SETIT_J015300v2 PE=4 SV=1
ch00	Eph1.1ch00.g013140.1	tr|A0A368PEJ6|A0A368PEJ6_SETIT Uncharacterized protein OS=Setaria italica OX=4555 GN=SETIT_J015300v2 PE=4 SV=1
ch00	Eph1.1ch00.g013150.1	sp|A1YV25|PSAC_AEGTA Photosystem I iron-sulfur center OS=Aegilops tauschii OX=37682 GN=psaC PE=3 SV=1
ch00	Eph1.1ch00.g013160.1	sp|Q6L3D3|RR15_SACHY 30S ribosomal protein S15, chloroplastic OS=Saccharum hybrid OX=15819 GN=rps15-A PE=3 SV=1
ch00	Eph1.1ch00.g013170.1	tr|A0A8F5Z7W6|A0A8F5Z7W6_9POAL Uncharacterized protein OS=Stipa capillata OX=665498 GN=orf121-a PE=4 SV=1
ch00	Eph1.1ch00.g013180.1	tr|A0A7G6KK53|A0A7G6KK53_9POAL Uncharacterized protein ycf68 OS=Dichanthelium portoricense OX=1620044 GN=ycf68 PE=3 SV=1
ch00	Eph1.1ch00.g013190.1	tr|A0A0S2RLE5|A0A0S2RLE5_ECHCG Uncharacterized protein OS=Echinochloa crus-galli OX=90397 GN=EC1Cp_p082 PE=4 SV=1
ch00	Eph1.1ch00.g013210.1	tr|U5TXC1|U5TXC1_SETIT Ribosomal protein L33 OS=Setaria italica OX=4555 GN=rpl33 PE=3 SV=1
ch00	Eph1.1ch00.g013220.1	sp|Q6L369|RR11_SACHY 30S ribosomal protein S11, chloroplastic OS=Saccharum hybrid OX=15819 GN=rps11 PE=3 SV=1
ch00	Eph1.1ch00.g013230.1	tr|A0A1L2F0L2|A0A1L2F0L2_9POAL Translation initiation factor IF-1, chloroplastic OS=Echinochloa colona OX=90396 GN=infA PE=3 SV=1
ch00	Eph1.1ch00.g013240.1	tr|A0A368PEJ6|A0A368PEJ6_SETIT Uncharacterized protein OS=Setaria italica OX=4555 GN=SETIT_J015300v2 PE=4 SV=1
ch00	Eph1.1ch00.g013250.1	tr|A0A7G6KK50|A0A7G6KK50_9POAL Ribosomal protein L23 OS=Dichanthelium portoricense OX=1620044 GN=rpl23 PE=3 SV=1
ch00	Eph1.1ch00.g013270.1	tr|A0A0P0YAT6|A0A0P0YAT6_ORYSJ Os12g0522516 protein (Fragment) OS=Oryza sativa subsp. japonica OX=39947 GN=Os12g0522516 PE=4 SV=1
ch00	Eph1.1ch00.g013280.1	tr|A0A1L2F0L2|A0A1L2F0L2_9POAL Translation initiation factor IF-1, chloroplastic OS=Echinochloa colona OX=90396 GN=infA PE=3 SV=1
ch00	Eph1.1ch00.g013290.1	tr|Q7G3E9|Q7G3E9_ORYSJ Os10g0356500 protein OS=Oryza sativa subsp. japonica OX=39947 GN=OSJNAb0075K12.30 PE=4 SV=1
ch00	Eph1.1ch00.g013300.1	tr|U5TXC1|U5TXC1_SETIT Ribosomal protein L33 OS=Setaria italica OX=4555 GN=rpl33 PE=3 SV=1
ch00	Eph1.1ch00.g013310.1	sp|A1EA25|PSBE_AGRST Cytochrome b559 subunit alpha OS=Agrostis stolonifera OX=63632 GN=psbE PE=3 SV=1
ch00	Eph1.1ch00.g013320.1	tr|A0A446QEH7|A0A446QEH7_TRITD RuBisCO_large domain-containing protein OS=Triticum turgidum subsp. durum OX=4567 GN=TRITD_3Bv1G258230 PE=4 SV=1
ch00	Eph1.1ch00.g013330.1	tr|A0A1L2F0H3|A0A1L2F0H3_9POAL ATP synthase epsilon chain, chloroplastic OS=Echinochloa colona OX=90396 GN=atpE PE=3 SV=1
ch00	Eph1.1ch00.g013350.1	tr|Q6R9K5|Q6R9K5_MAIZE Uncharacterized protein orf99-c OS=Zea mays OX=4577 GN=orf99-c PE=4 SV=1
ch00	Eph1.1ch00.g013360.1	tr|A0A0S2RKS4|A0A0S2RKS4_ECHCG DNA-directed RNA polymerase subunit beta'' OS=Echinochloa crus-galli OX=90397 GN=rpoC2 PE=3 SV=1
ch00	Eph1.1ch00.g013370.1	tr|A0A1Y3BU64|A0A1Y3BU64_HELAN Putative photosystem antenna protein-like protein OS=Helianthus annuus OX=4232 GN=HannXRQ_Chr00c0314g0573511 PE=4 SV=1
ch00	Eph1.1ch00.g013380.1	sp|Q6L369|RR11_SACHY 30S ribosomal protein S11, chloroplastic OS=Saccharum hybrid OX=15819 GN=rps11 PE=3 SV=1
ch00	Eph1.1ch00.g013390.1	tr|A0A1L2F0L2|A0A1L2F0L2_9POAL Translation initiation factor IF-1, chloroplastic OS=Echinochloa colona OX=90396 GN=infA PE=3 SV=1
ch00	Eph1.1ch00.g013400.1	tr|A0A368PEJ6|A0A368PEJ6_SETIT Uncharacterized protein OS=Setaria italica OX=4555 GN=SETIT_J015300v2 PE=4 SV=1
ch00	Eph1.1ch00.g013410.1	tr|A0A7G6KK50|A0A7G6KK50_9POAL Ribosomal protein L23 OS=Dichanthelium portoricense OX=1620044 GN=rpl23 PE=3 SV=1
ch00	Eph1.1ch00.g013440.1	tr|U5TU67|U5TU67_SETIT Ribosomal protein L14 OS=Setaria italica OX=4555 GN=rpl14 PE=3 SV=1
ch00	Eph1.1ch00.g013450.1	tr|A0A1L2F0L2|A0A1L2F0L2_9POAL Translation initiation factor IF-1, chloroplastic OS=Echinochloa colona OX=90396 GN=infA PE=3 SV=1
ch00	Eph1.1ch00.g013460.1	sp|Q6L369|RR11_SACHY 30S ribosomal protein S11, chloroplastic OS=Saccharum hybrid OX=15819 GN=rps11 PE=3 SV=1
ch00	Eph1.1ch00.g013470.1	tr|Q2QW47|Q2QW47_ORYSJ Photosystem II P680 chlorophyll A apoprotein, putative OS=Oryza sativa subsp. japonica OX=39947 GN=LOC_Os12g10600 PE=4 SV=1
ch00	Eph1.1ch00.g013480.1	tr|U5TXC1|U5TXC1_SETIT Ribosomal protein L33 OS=Setaria italica OX=4555 GN=rpl33 PE=3 SV=1
ch00	Eph1.1ch00.g013490.1	sp|A1EA25|PSBE_AGRST Cytochrome b559 subunit alpha OS=Agrostis stolonifera OX=63632 GN=psbE PE=3 SV=1
ch00	Eph1.1ch00.g013500.1	tr|M9VAK2|M9VAK2_ECHCG Ribulose bisphosphate carboxylase large chain OS=Echinochloa crus-galli OX=90397 PE=2 SV=1
ch00	Eph1.1ch00.g013510.1	tr|A0A8F5Z7W6|A0A8F5Z7W6_9POAL Uncharacterized protein OS=Stipa capillata OX=665498 GN=orf121-a PE=4 SV=1
ch00	Eph1.1ch00.g013520.1	tr|A0A7G6KK53|A0A7G6KK53_9POAL Uncharacterized protein ycf68 OS=Dichanthelium portoricense OX=1620044 GN=ycf68 PE=3 SV=1
ch00	Eph1.1ch00.g013540.1	tr|A0A7G6KK50|A0A7G6KK50_9POAL Ribosomal protein L23 OS=Dichanthelium portoricense OX=1620044 GN=rpl23 PE=3 SV=1
ch00	Eph1.1ch00.g013550.1	tr|A0A1L2F0L2|A0A1L2F0L2_9POAL Translation initiation factor IF-1, chloroplastic OS=Echinochloa colona OX=90396 GN=infA PE=3 SV=1
ch00	Eph1.1ch00.g013560.1	sp|Q6L369|RR11_SACHY 30S ribosomal protein S11, chloroplastic OS=Saccharum hybrid OX=15819 GN=rps11 PE=3 SV=1
ch00	Eph1.1ch00.g013570.1	tr|A0A1D6HL78|A0A1D6HL78_MAIZE Photosystem II CP47 reaction center protein OS=Zea mays OX=4577 GN=ZEAMMB73_Zm00001d018163 PE=4 SV=1
ch00	Eph1.1ch00.g013580.1	sp|Q6L3D3|RR15_SACHY 30S ribosomal protein S15, chloroplastic OS=Saccharum hybrid OX=15819 GN=rps15-A PE=3 SV=1
ch00	Eph1.1ch00.g013590.1	sp|A1YV25|PSAC_AEGTA Photosystem I iron-sulfur center OS=Aegilops tauschii OX=37682 GN=psaC PE=3 SV=1
ch00	Eph1.1ch00.g013600.1	tr|A0A8F5Z7W6|A0A8F5Z7W6_9POAL Uncharacterized protein OS=Stipa capillata OX=665498 GN=orf121-a PE=4 SV=1
ch00	Eph1.1ch00.g013610.1	tr|A0A7G6KK53|A0A7G6KK53_9POAL Uncharacterized protein ycf68 OS=Dichanthelium portoricense OX=1620044 GN=ycf68 PE=3 SV=1
ch00	Eph1.1ch00.g013620.1	tr|A0A368PEJ6|A0A368PEJ6_SETIT Uncharacterized protein OS=Setaria italica OX=4555 GN=SETIT_J015300v2 PE=4 SV=1
ch00	Eph1.1ch00.g013630.1	tr|A0A218LLJ7|A0A218LLJ7_HETPI Photosystem II protein D1 (Fragment) OS=Heteranthelium piliferum OX=37679 GN=psbA PE=3 SV=1
ch00	Eph1.1ch00.g013640.1	tr|A0A452YM91|A0A452YM91_AEGTS DNA-directed RNA polymerase OS=Aegilops tauschii subsp. strangulata OX=200361 PE=3 SV=1
ch00	Eph1.1ch00.g013650.1	tr|A0A0P0YAT6|A0A0P0YAT6_ORYSJ Os12g0522516 protein (Fragment) OS=Oryza sativa subsp. japonica OX=39947 GN=Os12g0522516 PE=4 SV=1
ch00	Eph1.1ch00.g013660.1	tr|Q339H4|Q339H4_ORYSJ DNA-directed RNA polymerase subunit beta OS=Oryza sativa subsp. japonica OX=39947 GN=LOC_Os10g21220 PE=3 SV=2
ch00	Eph1.1ch00.g013670.1	sp|Q6L3D3|RR15_SACHY 30S ribosomal protein S15, chloroplastic OS=Saccharum hybrid OX=15819 GN=rps15-A PE=3 SV=1
ch00	Eph1.1ch00.g013680.1	tr|A0A8F5Z7W6|A0A8F5Z7W6_9POAL Uncharacterized protein OS=Stipa capillata OX=665498 GN=orf121-a PE=4 SV=1
ch00	Eph1.1ch00.g013690.1	tr|A0A7G6KK53|A0A7G6KK53_9POAL Uncharacterized protein ycf68 OS=Dichanthelium portoricense OX=1620044 GN=ycf68 PE=3 SV=1
ch00	Eph1.1ch00.g013710.1	tr|U5TU67|U5TU67_SETIT Ribosomal protein L14 OS=Setaria italica OX=4555 GN=rpl14 PE=3 SV=1
ch00	Eph1.1ch00.g013720.1	tr|A0A1Y3BU64|A0A1Y3BU64_HELAN Putative photosystem antenna protein-like protein OS=Helianthus annuus OX=4232 GN=HannXRQ_Chr00c0314g0573511 PE=4 SV=1
ch00	Eph1.1ch00.g013730.1	tr|U5TXC1|U5TXC1_SETIT Ribosomal protein L33 OS=Setaria italica OX=4555 GN=rpl33 PE=3 SV=1
ch00	Eph1.1ch00.g013740.1	tr|A0A446QEH7|A0A446QEH7_TRITD RuBisCO_large domain-containing protein OS=Triticum turgidum subsp. durum OX=4567 GN=TRITD_3Bv1G258230 PE=4 SV=1
ch00	Eph1.1ch00.g013750.1	tr|A0A1D8I1W6|A0A1D8I1W6_ORYRU Transmembrane protein OS=Oryza rufipogon OX=4529 GN=orf367 PE=4 SV=1
ch00	Eph1.1ch00.g013760.1	tr|A0A1L2F0L2|A0A1L2F0L2_9POAL Translation initiation factor IF-1, chloroplastic OS=Echinochloa colona OX=90396 GN=infA PE=3 SV=1
ch00	Eph1.1ch00.g013770.1	sp|Q6L369|RR11_SACHY 30S ribosomal protein S11, chloroplastic OS=Saccharum hybrid OX=15819 GN=rps11 PE=3 SV=1
ch00	Eph1.1ch00.g013780.1	tr|A0A1Y3BU64|A0A1Y3BU64_HELAN Putative photosystem antenna protein-like protein OS=Helianthus annuus OX=4232 GN=HannXRQ_Chr00c0314g0573511 PE=4 SV=1
ch00	Eph1.1ch00.g013790.1	tr|U5TXC1|U5TXC1_SETIT Ribosomal protein L33 OS=Setaria italica OX=4555 GN=rpl33 PE=3 SV=1
ch00	Eph1.1ch00.g013800.1	sp|A1EA25|PSBE_AGRST Cytochrome b559 subunit alpha OS=Agrostis stolonifera OX=63632 GN=psbE PE=3 SV=1
ch00	Eph1.1ch00.g013810.1	tr|A0A446QEH7|A0A446QEH7_TRITD RuBisCO_large domain-containing protein OS=Triticum turgidum subsp. durum OX=4567 GN=TRITD_3Bv1G258230 PE=4 SV=1
ch00	Eph1.1ch00.g013820.1	tr|A0A1D8I1W6|A0A1D8I1W6_ORYRU Transmembrane protein OS=Oryza rufipogon OX=4529 GN=orf367 PE=4 SV=1
ch00	Eph1.1ch00.g013830.1	tr|A0A3L6PBS3|A0A3L6PBS3_PANMI Uncharacterized protein ycf68 OS=Panicum miliaceum OX=4540 GN=C2845_PM10G13070 PE=3 SV=1
ch00	Eph1.1ch00.g013840.1	tr|A0A1D6HL77|A0A1D6HL77_MAIZE Cytochrome b OS=Zea mays OX=4577 GN=ZEAMMB73_Zm00001d018162 PE=4 SV=1
ch00	Eph1.1ch00.g013850.1	sp|Q6L369|RR11_SACHY 30S ribosomal protein S11, chloroplastic OS=Saccharum hybrid OX=15819 GN=rps11 PE=3 SV=1
ch00	Eph1.1ch00.g013860.1	tr|A0A1L2F0L2|A0A1L2F0L2_9POAL Translation initiation factor IF-1, chloroplastic OS=Echinochloa colona OX=90396 GN=infA PE=3 SV=1
ch00	Eph1.1ch00.g013870.1	tr|U5TU67|U5TU67_SETIT Ribosomal protein L14 OS=Setaria italica OX=4555 GN=rpl14 PE=3 SV=1
ch00	Eph1.1ch00.g013880.1	tr|A0A7G6KK50|A0A7G6KK50_9POAL Ribosomal protein L23 OS=Dichanthelium portoricense OX=1620044 GN=rpl23 PE=3 SV=1
ch00	Eph1.1ch00.g013900.1	tr|A0A0S2RLE5|A0A0S2RLE5_ECHCG Uncharacterized protein OS=Echinochloa crus-galli OX=90397 GN=EC1Cp_p082 PE=4 SV=1
ch00	Eph1.1ch00.g013910.1	sp|A1EA03|ATPH_AGRST ATP synthase subunit c, chloroplastic OS=Agrostis stolonifera OX=63632 GN=atpH PE=3 SV=1
ch00	Eph1.1ch00.g013920.1	tr|A0A3L6D6J4|A0A3L6D6J4_MAIZE H(+)-transporting two-sector ATPase OS=Zea mays OX=4577 GN=atpB_1 PE=3 SV=1
ch00	Eph1.1ch00.g013930.1	tr|A0A446QEH7|A0A446QEH7_TRITD RuBisCO_large domain-containing protein OS=Triticum turgidum subsp. durum OX=4567 GN=TRITD_3Bv1G258230 PE=4 SV=1
ch00	Eph1.1ch00.g013940.1	sp|A1EA03|ATPH_AGRST ATP synthase subunit c, chloroplastic OS=Agrostis stolonifera OX=63632 GN=atpH PE=3 SV=1
ch00	Eph1.1ch00.g013950.1	tr|A0A0P0YAT6|A0A0P0YAT6_ORYSJ Os12g0522516 protein (Fragment) OS=Oryza sativa subsp. japonica OX=39947 GN=Os12g0522516 PE=4 SV=1
ch00	Eph1.1ch00.g013980.1	tr|A0A3L6PWZ8|A0A3L6PWZ8_PANMI Rps7 (Mitochondrion) OS=Panicum miliaceum OX=4540 GN=C2845_PM16G00580 PE=3 SV=1
ch00	Eph1.1ch00.g013990.1	sp|A1EA03|ATPH_AGRST ATP synthase subunit c, chloroplastic OS=Agrostis stolonifera OX=63632 GN=atpH PE=3 SV=1
ch00	Eph1.1ch00.g014010.1	tr|A0A2T7C7C0|A0A2T7C7C0_9POAL Uncharacterized protein OS=Panicum hallii var. hallii OX=1504633 GN=GQ55_9G271000 PE=4 SV=1
ch00	Eph1.1ch00.g014020.1	tr|A0A0P0YAT6|A0A0P0YAT6_ORYSJ Os12g0522516 protein (Fragment) OS=Oryza sativa subsp. japonica OX=39947 GN=Os12g0522516 PE=4 SV=1
ch00	Eph1.1ch00.g014030.1	tr|H0I4A6|H0I4A6_SORBI Uncharacterized protein OS=Sorghum bicolor OX=4558 GN=M3S_E10 PE=3 SV=1
ch00	Eph1.1ch00.g014040.1	tr|A0A453SZT0|A0A453SZT0_AEGTS NADH-ubiquinone oxidoreductase chain 3 OS=Aegilops tauschii subsp. strangulata OX=200361 PE=3 SV=1
ch00	Eph1.1ch00.g014050.1	tr|A0A341PW24|A0A341PW24_WHEAT NAD(P)H dehydrogenase subunit H OS=Triticum aestivum OX=4565 PE=3 SV=1
ch00	Eph1.1ch00.g014060.1	tr|A0A446NMG1|A0A446NMG1_TRITD NAD(P)H dehydrogenase subunit H OS=Triticum turgidum subsp. durum OX=4567 GN=TRITD_3Av1G179040 PE=3 SV=1
ch00	Eph1.1ch00.g014080.1	tr|A0A1E5VWE3|A0A1E5VWE3_9POAL Cystatin domain-containing protein OS=Dichanthelium oligosanthes OX=888268 GN=BAE44_0009570 PE=4 SV=1
ch00	Eph1.1ch00.g014100.1	tr|A0A3L6PWZ8|A0A3L6PWZ8_PANMI Rps7 (Mitochondrion) OS=Panicum miliaceum OX=4540 GN=C2845_PM16G00580 PE=3 SV=1
ch00	Eph1.1ch00.g014110.1	tr|A0A8F5Z7W6|A0A8F5Z7W6_9POAL Uncharacterized protein OS=Stipa capillata OX=665498 GN=orf121-a PE=4 SV=1
ch00	Eph1.1ch00.g014120.1	tr|A0A7G6KK53|A0A7G6KK53_9POAL Uncharacterized protein ycf68 OS=Dichanthelium portoricense OX=1620044 GN=ycf68 PE=3 SV=1
ch00	Eph1.1ch00.g014130.1	tr|A0A0S2RLE5|A0A0S2RLE5_ECHCG Uncharacterized protein OS=Echinochloa crus-galli OX=90397 GN=EC1Cp_p082 PE=4 SV=1
ch00	Eph1.1ch00.g014150.1	tr|A0A7G6KK50|A0A7G6KK50_9POAL Ribosomal protein L23 OS=Dichanthelium portoricense OX=1620044 GN=rpl23 PE=3 SV=1
ch00	Eph1.1ch00.g014160.1	tr|U5TU67|U5TU67_SETIT Ribosomal protein L14 OS=Setaria italica OX=4555 GN=rpl14 PE=3 SV=1
ch00	Eph1.1ch00.g014170.1	tr|A0A1L2F0L2|A0A1L2F0L2_9POAL Translation initiation factor IF-1, chloroplastic OS=Echinochloa colona OX=90396 GN=infA PE=3 SV=1
ch00	Eph1.1ch00.g014180.1	sp|Q6L369|RR11_SACHY 30S ribosomal protein S11, chloroplastic OS=Saccharum hybrid OX=15819 GN=rps11 PE=3 SV=1
ch00	Eph1.1ch00.g014190.1	tr|Q6R9K5|Q6R9K5_MAIZE Uncharacterized protein orf99-c OS=Zea mays OX=4577 GN=orf99-c PE=4 SV=1
ch00	Eph1.1ch00.g014200.1	tr|A0A368PEJ6|A0A368PEJ6_SETIT Uncharacterized protein OS=Setaria italica OX=4555 GN=SETIT_J015300v2 PE=4 SV=1
ch00	Eph1.1ch00.g014210.1	sp|P07924|RT13_WHEAT Ribosomal protein S13, mitochondrial OS=Triticum aestivum OX=4565 GN=RPS13 PE=3 SV=2
ch00	Eph1.1ch00.g014230.1	tr|A0A8F5Z7W6|A0A8F5Z7W6_9POAL Uncharacterized protein OS=Stipa capillata OX=665498 GN=orf121-a PE=4 SV=1
ch00	Eph1.1ch00.g014240.1	tr|A0A7G6KK53|A0A7G6KK53_9POAL Uncharacterized protein ycf68 OS=Dichanthelium portoricense OX=1620044 GN=ycf68 PE=3 SV=1
ch00	Eph1.1ch00.g014250.1	tr|A0A0S2RLE5|A0A0S2RLE5_ECHCG Uncharacterized protein OS=Echinochloa crus-galli OX=90397 GN=EC1Cp_p082 PE=4 SV=1
ch00	Eph1.1ch00.g014260.1	sp|Q6L369|RR11_SACHY 30S ribosomal protein S11, chloroplastic OS=Saccharum hybrid OX=15819 GN=rps11 PE=3 SV=1
ch00	Eph1.1ch00.g014270.1	tr|A0A1L2F0L2|A0A1L2F0L2_9POAL Translation initiation factor IF-1, chloroplastic OS=Echinochloa colona OX=90396 GN=infA PE=3 SV=1
ch00	Eph1.1ch00.g014280.1	tr|U5TU67|U5TU67_SETIT Ribosomal protein L14 OS=Setaria italica OX=4555 GN=rpl14 PE=3 SV=1
ch00	Eph1.1ch00.g014290.1	tr|A0A7G6KK50|A0A7G6KK50_9POAL Ribosomal protein L23 OS=Dichanthelium portoricense OX=1620044 GN=rpl23 PE=3 SV=1
ch00	Eph1.1ch00.g014310.1	tr|A0A0S2RLE5|A0A0S2RLE5_ECHCG Uncharacterized protein OS=Echinochloa crus-galli OX=90397 GN=EC1Cp_p082 PE=4 SV=1
ch00	Eph1.1ch00.g014320.1	tr|A0A7G6KK53|A0A7G6KK53_9POAL Uncharacterized protein ycf68 OS=Dichanthelium portoricense OX=1620044 GN=ycf68 PE=3 SV=1
ch00	Eph1.1ch00.g014330.1	tr|A0A8F5Z7W6|A0A8F5Z7W6_9POAL Uncharacterized protein OS=Stipa capillata OX=665498 GN=orf121-a PE=4 SV=1
ch00	Eph1.1ch00.g014340.1	tr|A0A368PEJ6|A0A368PEJ6_SETIT Uncharacterized protein OS=Setaria italica OX=4555 GN=SETIT_J015300v2 PE=4 SV=1
ch00	Eph1.1ch00.g014360.1	sp|A1EA03|ATPH_AGRST ATP synthase subunit c, chloroplastic OS=Agrostis stolonifera OX=63632 GN=atpH PE=3 SV=1
ch00	Eph1.1ch00.g014370.1	tr|A0A3L6D6J4|A0A3L6D6J4_MAIZE H(+)-transporting two-sector ATPase OS=Zea mays OX=4577 GN=atpB_1 PE=3 SV=1
ch00	Eph1.1ch00.g014380.1	tr|U5TXC1|U5TXC1_SETIT Ribosomal protein L33 OS=Setaria italica OX=4555 GN=rpl33 PE=3 SV=1
ch00	Eph1.1ch00.g014390.1	tr|A0A1D6HL78|A0A1D6HL78_MAIZE Photosystem II CP47 reaction center protein OS=Zea mays OX=4577 GN=ZEAMMB73_Zm00001d018163 PE=4 SV=1
ch00	Eph1.1ch00.g014400.1	tr|A0A1D6HL77|A0A1D6HL77_MAIZE Cytochrome b OS=Zea mays OX=4577 GN=ZEAMMB73_Zm00001d018162 PE=4 SV=1
ch00	Eph1.1ch00.g014410.1	sp|Q6L369|RR11_SACHY 30S ribosomal protein S11, chloroplastic OS=Saccharum hybrid OX=15819 GN=rps11 PE=3 SV=1
ch00	Eph1.1ch00.g014420.1	tr|A0A1L2F0L2|A0A1L2F0L2_9POAL Translation initiation factor IF-1, chloroplastic OS=Echinochloa colona OX=90396 GN=infA PE=3 SV=1
ch00	Eph1.1ch00.g014430.1	tr|A0A368PEJ6|A0A368PEJ6_SETIT Uncharacterized protein OS=Setaria italica OX=4555 GN=SETIT_J015300v2 PE=4 SV=1
ch00	Eph1.1ch00.g014440.1	tr|A0A7G6KK50|A0A7G6KK50_9POAL Ribosomal protein L23 OS=Dichanthelium portoricense OX=1620044 GN=rpl23 PE=3 SV=1
ch00	Eph1.1ch00.g014460.1	tr|A0A0S2RLE5|A0A0S2RLE5_ECHCG Uncharacterized protein OS=Echinochloa crus-galli OX=90397 GN=EC1Cp_p082 PE=4 SV=1
ch00	Eph1.1ch00.g014470.1	tr|A0A7G6KK53|A0A7G6KK53_9POAL Uncharacterized protein ycf68 OS=Dichanthelium portoricense OX=1620044 GN=ycf68 PE=3 SV=1
ch00	Eph1.1ch00.g014480.1	tr|A0A8F5Z7W6|A0A8F5Z7W6_9POAL Uncharacterized protein OS=Stipa capillata OX=665498 GN=orf121-a PE=4 SV=1
ch00	Eph1.1ch00.g014490.1	tr|A0A3B6ELX9|A0A3B6ELX9_WHEAT NAD(P)H dehydrogenase subunit H OS=Triticum aestivum OX=4565 PE=3 SV=1
ch00	Eph1.1ch00.g014510.1	tr|A0A368PEJ6|A0A368PEJ6_SETIT Uncharacterized protein OS=Setaria italica OX=4555 GN=SETIT_J015300v2 PE=4 SV=1
ch00	Eph1.1ch00.g014520.1	tr|U5TU67|U5TU67_SETIT Ribosomal protein L14 OS=Setaria italica OX=4555 GN=rpl14 PE=3 SV=1
ch00	Eph1.1ch00.g014530.1	tr|A0A1L2F0L2|A0A1L2F0L2_9POAL Translation initiation factor IF-1, chloroplastic OS=Echinochloa colona OX=90396 GN=infA PE=3 SV=1
ch00	Eph1.1ch00.g014540.1	sp|Q6L369|RR11_SACHY 30S ribosomal protein S11, chloroplastic OS=Saccharum hybrid OX=15819 GN=rps11 PE=3 SV=1
ch00	Eph1.1ch00.g014550.1	tr|Q2QW47|Q2QW47_ORYSJ Photosystem II P680 chlorophyll A apoprotein, putative OS=Oryza sativa subsp. japonica OX=39947 GN=LOC_Os12g10600 PE=4 SV=1
ch00	Eph1.1ch00.g014560.1	tr|U5TXC1|U5TXC1_SETIT Ribosomal protein L33 OS=Setaria italica OX=4555 GN=rpl33 PE=3 SV=1
ch00	Eph1.1ch00.g014570.1	sp|A1EA25|PSBE_AGRST Cytochrome b559 subunit alpha OS=Agrostis stolonifera OX=63632 GN=psbE PE=3 SV=1
ch00	Eph1.1ch00.g014580.1	tr|A0A3L6D5R2|A0A3L6D5R2_MAIZE H(+)-transporting two-sector ATPase OS=Zea mays OX=4577 GN=atpB_0 PE=3 SV=1
ch00	Eph1.1ch00.g014590.1	sp|Q6L3D3|RR15_SACHY 30S ribosomal protein S15, chloroplastic OS=Saccharum hybrid OX=15819 GN=rps15-A PE=3 SV=1
ch00	Eph1.1ch00.g014600.1	sp|A1YV25|PSAC_AEGTA Photosystem I iron-sulfur center OS=Aegilops tauschii OX=37682 GN=psaC PE=3 SV=1
ch00	Eph1.1ch00.g014610.1	sp|Q6L3D3|RR15_SACHY 30S ribosomal protein S15, chloroplastic OS=Saccharum hybrid OX=15819 GN=rps15-A PE=3 SV=1
ch00	Eph1.1ch00.g014620.1	tr|A0A8F5Z7W6|A0A8F5Z7W6_9POAL Uncharacterized protein OS=Stipa capillata OX=665498 GN=orf121-a PE=4 SV=1
ch00	Eph1.1ch00.g014630.1	tr|A0A7G6KK53|A0A7G6KK53_9POAL Uncharacterized protein ycf68 OS=Dichanthelium portoricense OX=1620044 GN=ycf68 PE=3 SV=1
ch00	Eph1.1ch00.g014640.1	tr|A0A0S2RLE5|A0A0S2RLE5_ECHCG Uncharacterized protein OS=Echinochloa crus-galli OX=90397 GN=EC1Cp_p082 PE=4 SV=1
ch00	Eph1.1ch00.g014650.1	sp|Q6L3D3|RR15_SACHY 30S ribosomal protein S15, chloroplastic OS=Saccharum hybrid OX=15819 GN=rps15-A PE=3 SV=1
ch00	Eph1.1ch00.g014660.1	tr|A0A8F5Z7W6|A0A8F5Z7W6_9POAL Uncharacterized protein OS=Stipa capillata OX=665498 GN=orf121-a PE=4 SV=1
ch00	Eph1.1ch00.g014670.1	tr|A0A7G6KK53|A0A7G6KK53_9POAL Uncharacterized protein ycf68 OS=Dichanthelium portoricense OX=1620044 GN=ycf68 PE=3 SV=1
ch00	Eph1.1ch00.g014690.1	tr|A0A3L6D6V3|A0A3L6D6V3_MAIZE DNA-directed RNA polymerase OS=Zea mays OX=4577 GN=rpoB_2 PE=3 SV=1
ch00	Eph1.1ch00.g014700.1	tr|A0A7G6KK50|A0A7G6KK50_9POAL Ribosomal protein L23 OS=Dichanthelium portoricense OX=1620044 GN=rpl23 PE=3 SV=1
ch00	Eph1.1ch00.g014720.1	tr|Q6R9K5|Q6R9K5_MAIZE Uncharacterized protein orf99-c OS=Zea mays OX=4577 GN=orf99-c PE=4 SV=1
ch00	Eph1.1ch00.g014730.1	tr|A0A368PEJ6|A0A368PEJ6_SETIT Uncharacterized protein OS=Setaria italica OX=4555 GN=SETIT_J015300v2 PE=4 SV=1
ch00	Eph1.1ch00.g014740.1	tr|Q6R9K5|Q6R9K5_MAIZE Uncharacterized protein orf99-c OS=Zea mays OX=4577 GN=orf99-c PE=4 SV=1
ch00	Eph1.1ch00.g014800.1	tr|A0A0S2RLE5|A0A0S2RLE5_ECHCG Uncharacterized protein OS=Echinochloa crus-galli OX=90397 GN=EC1Cp_p082 PE=4 SV=1
ch00	Eph1.1ch00.g014810.1	tr|A0A7G6KK53|A0A7G6KK53_9POAL Uncharacterized protein ycf68 OS=Dichanthelium portoricense OX=1620044 GN=ycf68 PE=3 SV=1
ch00	Eph1.1ch00.g014820.1	tr|A0A8F5Z7W6|A0A8F5Z7W6_9POAL Uncharacterized protein OS=Stipa capillata OX=665498 GN=orf121-a PE=4 SV=1
ch00	Eph1.1ch00.g014830.1	sp|Q6L3D3|RR15_SACHY 30S ribosomal protein S15, chloroplastic OS=Saccharum hybrid OX=15819 GN=rps15-A PE=3 SV=1
ch00	Eph1.1ch00.g014840.1	sp|A1YV25|PSAC_AEGTA Photosystem I iron-sulfur center OS=Aegilops tauschii OX=37682 GN=psaC PE=3 SV=1
ch00	Eph1.1ch00.g014850.1	tr|Q6R990|Q6R990_MAIZE Uncharacterized protein orf117-c OS=Zea mays OX=4577 GN=orf117-c PE=4 SV=1
ch00	Eph1.1ch00.g014860.1	tr|Q2QW47|Q2QW47_ORYSJ Photosystem II P680 chlorophyll A apoprotein, putative OS=Oryza sativa subsp. japonica OX=39947 GN=LOC_Os12g10600 PE=4 SV=1
ch00	Eph1.1ch00.g014870.1	tr|U5TXC1|U5TXC1_SETIT Ribosomal protein L33 OS=Setaria italica OX=4555 GN=rpl33 PE=3 SV=1
ch00	Eph1.1ch00.g014880.1	sp|A1EA25|PSBE_AGRST Cytochrome b559 subunit alpha OS=Agrostis stolonifera OX=63632 GN=psbE PE=3 SV=1
ch00	Eph1.1ch00.g014890.1	tr|A0A446QEH7|A0A446QEH7_TRITD RuBisCO_large domain-containing protein OS=Triticum turgidum subsp. durum OX=4567 GN=TRITD_3Bv1G258230 PE=4 SV=1
ch00	Eph1.1ch00.g014900.1	tr|A0A1L2F0H3|A0A1L2F0H3_9POAL ATP synthase epsilon chain, chloroplastic OS=Echinochloa colona OX=90396 GN=atpE PE=3 SV=1
ch00	Eph1.1ch00.g014910.1	tr|A0A2T7C7C0|A0A2T7C7C0_9POAL Uncharacterized protein OS=Panicum hallii var. hallii OX=1504633 GN=GQ55_9G271000 PE=4 SV=1
ch00	Eph1.1ch00.g014930.1	sp|P07924|RT13_WHEAT Ribosomal protein S13, mitochondrial OS=Triticum aestivum OX=4565 GN=RPS13 PE=3 SV=2
ch00	Eph1.1ch00.g014950.1	sp|P07924|RT13_WHEAT Ribosomal protein S13, mitochondrial OS=Triticum aestivum OX=4565 GN=RPS13 PE=3 SV=2
ch00	Eph1.1ch00.g014970.1	sp|A1YV25|PSAC_AEGTA Photosystem I iron-sulfur center OS=Aegilops tauschii OX=37682 GN=psaC PE=3 SV=1
ch00	Eph1.1ch00.g014980.1	sp|Q6L3D3|RR15_SACHY 30S ribosomal protein S15, chloroplastic OS=Saccharum hybrid OX=15819 GN=rps15-A PE=3 SV=1
ch00	Eph1.1ch00.g014990.1	tr|A0A8F5Z7W6|A0A8F5Z7W6_9POAL Uncharacterized protein OS=Stipa capillata OX=665498 GN=orf121-a PE=4 SV=1
ch00	Eph1.1ch00.g015000.1	tr|A0A7G6KK53|A0A7G6KK53_9POAL Uncharacterized protein ycf68 OS=Dichanthelium portoricense OX=1620044 GN=ycf68 PE=3 SV=1
ch00	Eph1.1ch00.g015010.1	tr|A0A0S2RLE5|A0A0S2RLE5_ECHCG Uncharacterized protein OS=Echinochloa crus-galli OX=90397 GN=EC1Cp_p082 PE=4 SV=1
ch00	Eph1.1ch00.g015020.1	tr|A0A341X5B3|A0A341X5B3_WHEAT Uncharacterized protein OS=Triticum aestivum OX=4565 PE=4 SV=1
ch00	Eph1.1ch00.g015030.1	tr|A0A452YM91|A0A452YM91_AEGTS DNA-directed RNA polymerase OS=Aegilops tauschii subsp. strangulata OX=200361 PE=3 SV=1
ch00	Eph1.1ch00.g015040.1	tr|A0A0S2RKS4|A0A0S2RKS4_ECHCG DNA-directed RNA polymerase subunit beta'' OS=Echinochloa crus-galli OX=90397 GN=rpoC2 PE=3 SV=1
ch00	Eph1.1ch00.g015050.1	sp|A1YV25|PSAC_AEGTA Photosystem I iron-sulfur center OS=Aegilops tauschii OX=37682 GN=psaC PE=3 SV=1
ch00	Eph1.1ch00.g015060.1	sp|Q6L3D3|RR15_SACHY 30S ribosomal protein S15, chloroplastic OS=Saccharum hybrid OX=15819 GN=rps15-A PE=3 SV=1
ch00	Eph1.1ch00.g015070.1	tr|A0A8F5Z7W6|A0A8F5Z7W6_9POAL Uncharacterized protein OS=Stipa capillata OX=665498 GN=orf121-a PE=4 SV=1
ch00	Eph1.1ch00.g015080.1	tr|A0A7G6KK53|A0A7G6KK53_9POAL Uncharacterized protein ycf68 OS=Dichanthelium portoricense OX=1620044 GN=ycf68 PE=3 SV=1
ch00	Eph1.1ch00.g015100.1	tr|A0A7G6KK50|A0A7G6KK50_9POAL Ribosomal protein L23 OS=Dichanthelium portoricense OX=1620044 GN=rpl23 PE=3 SV=1
ch00	Eph1.1ch00.g015110.1	sp|A8Y9F0|PSBA_LOLPR Photosystem II protein D1 OS=Lolium perenne OX=4522 GN=psbA PE=3 SV=1
ch00	Eph1.1ch00.g015120.1	tr|A0A7G6KK53|A0A7G6KK53_9POAL Uncharacterized protein ycf68 OS=Dichanthelium portoricense OX=1620044 GN=ycf68 PE=3 SV=1
ch00	Eph1.1ch00.g015130.1	tr|A0A8F5Z7W6|A0A8F5Z7W6_9POAL Uncharacterized protein OS=Stipa capillata OX=665498 GN=orf121-a PE=4 SV=1
ch00	Eph1.1ch00.g015140.1	sp|Q6L3D3|RR15_SACHY 30S ribosomal protein S15, chloroplastic OS=Saccharum hybrid OX=15819 GN=rps15-A PE=3 SV=1
ch00	Eph1.1ch00.g015150.1	sp|A1YV25|PSAC_AEGTA Photosystem I iron-sulfur center OS=Aegilops tauschii OX=37682 GN=psaC PE=3 SV=1
ch00	Eph1.1ch00.g015160.1	sp|Q6L3D3|RR15_SACHY 30S ribosomal protein S15, chloroplastic OS=Saccharum hybrid OX=15819 GN=rps15-A PE=3 SV=1
ch00	Eph1.1ch00.g015170.1	tr|A0A8F5Z7W6|A0A8F5Z7W6_9POAL Uncharacterized protein OS=Stipa capillata OX=665498 GN=orf121-a PE=4 SV=1
ch00	Eph1.1ch00.g015180.1	tr|A0A7G6KK53|A0A7G6KK53_9POAL Uncharacterized protein ycf68 OS=Dichanthelium portoricense OX=1620044 GN=ycf68 PE=3 SV=1
ch00	Eph1.1ch00.g015190.1	tr|A0A7G6KK53|A0A7G6KK53_9POAL Uncharacterized protein ycf68 OS=Dichanthelium portoricense OX=1620044 GN=ycf68 PE=3 SV=1
ch00	Eph1.1ch00.g015200.1	tr|A0A8F5Z7W6|A0A8F5Z7W6_9POAL Uncharacterized protein OS=Stipa capillata OX=665498 GN=orf121-a PE=4 SV=1
ch00	Eph1.1ch00.g015210.1	tr|A0A6V7PYN2|A0A6V7PYN2_ANACO Uncharacterized protein OS=Ananas comosus var. bracteatus OX=296719 GN=CB5_LOCUS19064 PE=3 SV=1
ch00	Eph1.1ch00.g015220.1	tr|A0A7G6KK50|A0A7G6KK50_9POAL Ribosomal protein L23 OS=Dichanthelium portoricense OX=1620044 GN=rpl23 PE=3 SV=1
ch00	Eph1.1ch00.g015240.1	tr|A0A7G6KK53|A0A7G6KK53_9POAL Uncharacterized protein ycf68 OS=Dichanthelium portoricense OX=1620044 GN=ycf68 PE=3 SV=1
ch00	Eph1.1ch00.g015250.1	tr|A0A8F5Z7W6|A0A8F5Z7W6_9POAL Uncharacterized protein OS=Stipa capillata OX=665498 GN=orf121-a PE=4 SV=1
ch00	Eph1.1ch00.g015260.1	sp|Q6L3D3|RR15_SACHY 30S ribosomal protein S15, chloroplastic OS=Saccharum hybrid OX=15819 GN=rps15-A PE=3 SV=1
ch00	Eph1.1ch00.g015270.1	sp|A1YV25|PSAC_AEGTA Photosystem I iron-sulfur center OS=Aegilops tauschii OX=37682 GN=psaC PE=3 SV=1
ch00	Eph1.1ch00.g015280.1	tr|A0A8F5Z7W6|A0A8F5Z7W6_9POAL Uncharacterized protein OS=Stipa capillata OX=665498 GN=orf121-a PE=4 SV=1
ch00	Eph1.1ch00.g015290.1	tr|A0A7G6KK53|A0A7G6KK53_9POAL Uncharacterized protein ycf68 OS=Dichanthelium portoricense OX=1620044 GN=ycf68 PE=3 SV=1
ch00	Eph1.1ch00.g015310.1	tr|A0A7G6KK50|A0A7G6KK50_9POAL Ribosomal protein L23 OS=Dichanthelium portoricense OX=1620044 GN=rpl23 PE=3 SV=1
ch00	Eph1.1ch00.g015320.1	sp|A8Y9F0|PSBA_LOLPR Photosystem II protein D1 OS=Lolium perenne OX=4522 GN=psbA PE=3 SV=1
ch00	Eph1.1ch00.g015340.1	sp|A1EA03|ATPH_AGRST ATP synthase subunit c, chloroplastic OS=Agrostis stolonifera OX=63632 GN=atpH PE=3 SV=1
ch00	Eph1.1ch00.g015350.1	tr|U5TUR0|U5TUR0_SETIT NADH-quinone oxidoreductase subunit C OS=Setaria italica OX=4555 GN=ndhJ PE=3 SV=1
ch00	Eph1.1ch00.g015360.1	tr|A0A1D6Q2W3|A0A1D6Q2W3_MAIZE ATP synthase subunit beta chloroplastic OS=Zea mays OX=4577 GN=ZEAMMB73_Zm00001d050687 PE=3 SV=1
ch00	Eph1.1ch00.g015380.1	tr|Q6R9K5|Q6R9K5_MAIZE Uncharacterized protein orf99-c OS=Zea mays OX=4577 GN=orf99-c PE=4 SV=1
ch00	Eph1.1ch00.g015390.1	tr|A0A0S2RKS4|A0A0S2RKS4_ECHCG DNA-directed RNA polymerase subunit beta'' OS=Echinochloa crus-galli OX=90397 GN=rpoC2 PE=3 SV=1
ch00	Eph1.1ch00.g015400.1	tr|A0A2T7C7C0|A0A2T7C7C0_9POAL Uncharacterized protein OS=Panicum hallii var. hallii OX=1504633 GN=GQ55_9G271000 PE=4 SV=1
ch00	Eph1.1ch00.g015430.1	tr|A0A3L6PWZ8|A0A3L6PWZ8_PANMI Rps7 (Mitochondrion) OS=Panicum miliaceum OX=4540 GN=C2845_PM16G00580 PE=3 SV=1
ch00	Eph1.1ch00.g015440.1	tr|A0A873WSM3|A0A873WSM3_ECHCG Ribulose bisphosphate carboxylase large chain OS=Echinochloa crus-galli OX=90397 GN=rbcL PE=3 SV=1
ch00	Eph1.1ch00.g015450.1	tr|A0A1D6Q2W3|A0A1D6Q2W3_MAIZE ATP synthase subunit beta chloroplastic OS=Zea mays OX=4577 GN=ZEAMMB73_Zm00001d050687 PE=3 SV=1
ch00	Eph1.1ch00.g015460.1	tr|A0A1D6HL78|A0A1D6HL78_MAIZE Photosystem II CP47 reaction center protein OS=Zea mays OX=4577 GN=ZEAMMB73_Zm00001d018163 PE=4 SV=1
ch00	Eph1.1ch00.g015470.1	tr|A0A3L6F3W7|A0A3L6F3W7_MAIZE Cytochrome b6 OS=Zea mays OX=4577 GN=petB PE=4 SV=1
ch00	Eph1.1ch00.g015480.1	sp|Q6L369|RR11_SACHY 30S ribosomal protein S11, chloroplastic OS=Saccharum hybrid OX=15819 GN=rps11 PE=3 SV=1
ch00	Eph1.1ch00.g015490.1	tr|A0A2T7D584|A0A2T7D584_9POAL S1-like domain-containing protein OS=Panicum hallii var. hallii OX=1504633 GN=GQ55_6G083300 PE=3 SV=1
ch00	Eph1.1ch00.g015500.1	tr|U5TU67|U5TU67_SETIT Ribosomal protein L14 OS=Setaria italica OX=4555 GN=rpl14 PE=3 SV=1
ch00	Eph1.1ch00.g015510.1	tr|A0A7G6KK50|A0A7G6KK50_9POAL Ribosomal protein L23 OS=Dichanthelium portoricense OX=1620044 GN=rpl23 PE=3 SV=1
ch00	Eph1.1ch00.g015530.1	tr|A0A7G6KK53|A0A7G6KK53_9POAL Uncharacterized protein ycf68 OS=Dichanthelium portoricense OX=1620044 GN=ycf68 PE=3 SV=1
ch00	Eph1.1ch00.g015540.1	tr|A0A5A7TGU1|A0A5A7TGU1_CUCME Uncharacterized protein OS=Cucumis melo var. makuwa OX=1194695 GN=E6C27_scaffold45606G00010 PE=4 SV=1
ch00	Eph1.1ch00.g015550.1	tr|U5TXC1|U5TXC1_SETIT Ribosomal protein L33 OS=Setaria italica OX=4555 GN=rpl33 PE=3 SV=1
ch00	Eph1.1ch00.g015560.1	sp|A1EA25|PSBE_AGRST Cytochrome b559 subunit alpha OS=Agrostis stolonifera OX=63632 GN=psbE PE=3 SV=1
ch00	Eph1.1ch00.g015570.1	tr|A0A3L6D6J4|A0A3L6D6J4_MAIZE H(+)-transporting two-sector ATPase OS=Zea mays OX=4577 GN=atpB_1 PE=3 SV=1
ch00	Eph1.1ch00.g015580.1	sp|A1EA03|ATPH_AGRST ATP synthase subunit c, chloroplastic OS=Agrostis stolonifera OX=63632 GN=atpH PE=3 SV=1
ch00	Eph1.1ch00.g015620.1	tr|Q6R9K5|Q6R9K5_MAIZE Uncharacterized protein orf99-c OS=Zea mays OX=4577 GN=orf99-c PE=4 SV=1
ch00	Eph1.1ch00.g015630.1	sp|A8Y9F0|PSBA_LOLPR Photosystem II protein D1 OS=Lolium perenne OX=4522 GN=psbA PE=3 SV=1
ch00	Eph1.1ch00.g015640.1	tr|A0A7G6KK50|A0A7G6KK50_9POAL Ribosomal protein L23 OS=Dichanthelium portoricense OX=1620044 GN=rpl23 PE=3 SV=1
ch00	Eph1.1ch00.g015650.1	tr|H0I4A6|H0I4A6_SORBI Uncharacterized protein OS=Sorghum bicolor OX=4558 GN=M3S_E10 PE=3 SV=1
ch00	Eph1.1ch00.g015660.1	tr|A0A453SZT0|A0A453SZT0_AEGTS NADH-ubiquinone oxidoreductase chain 3 OS=Aegilops tauschii subsp. strangulata OX=200361 PE=3 SV=1
ch00	Eph1.1ch00.g015670.1	tr|A0A341PW24|A0A341PW24_WHEAT NAD(P)H dehydrogenase subunit H OS=Triticum aestivum OX=4565 PE=3 SV=1
ch00	Eph1.1ch00.g015680.1	tr|A0A446NMG1|A0A446NMG1_TRITD NAD(P)H dehydrogenase subunit H OS=Triticum turgidum subsp. durum OX=4567 GN=TRITD_3Av1G179040 PE=3 SV=1
ch00	Eph1.1ch00.g015690.1	tr|A0A0S2RLE5|A0A0S2RLE5_ECHCG Uncharacterized protein OS=Echinochloa crus-galli OX=90397 GN=EC1Cp_p082 PE=4 SV=1
ch00	Eph1.1ch00.g015710.1	tr|A0A7G6KK50|A0A7G6KK50_9POAL Ribosomal protein L23 OS=Dichanthelium portoricense OX=1620044 GN=rpl23 PE=3 SV=1
ch00	Eph1.1ch00.g015720.1	sp|A8Y9F0|PSBA_LOLPR Photosystem II protein D1 OS=Lolium perenne OX=4522 GN=psbA PE=3 SV=1
ch00	Eph1.1ch00.g015730.1	sp|A1EA03|ATPH_AGRST ATP synthase subunit c, chloroplastic OS=Agrostis stolonifera OX=63632 GN=atpH PE=3 SV=1
ch00	Eph1.1ch00.g015740.1	tr|U5TUR0|U5TUR0_SETIT NADH-quinone oxidoreductase subunit C OS=Setaria italica OX=4555 GN=ndhJ PE=3 SV=1
ch00	Eph1.1ch00.g015750.1	tr|A0A1D6Q2W3|A0A1D6Q2W3_MAIZE ATP synthase subunit beta chloroplastic OS=Zea mays OX=4577 GN=ZEAMMB73_Zm00001d050687 PE=3 SV=1
ch00	Eph1.1ch00.g015760.1	sp|A1EA03|ATPH_AGRST ATP synthase subunit c, chloroplastic OS=Agrostis stolonifera OX=63632 GN=atpH PE=3 SV=1
ch00	Eph1.1ch00.g015770.1	tr|A0A368PEJ6|A0A368PEJ6_SETIT Uncharacterized protein OS=Setaria italica OX=4555 GN=SETIT_J015300v2 PE=4 SV=1
ch00	Eph1.1ch00.g015780.1	tr|A0A1D8I1W6|A0A1D8I1W6_ORYRU Transmembrane protein OS=Oryza rufipogon OX=4529 GN=orf367 PE=4 SV=1
ch00	Eph1.1ch00.g015790.1	tr|A0A3L6PBS3|A0A3L6PBS3_PANMI Uncharacterized protein ycf68 OS=Panicum miliaceum OX=4540 GN=C2845_PM10G13070 PE=3 SV=1
ch00	Eph1.1ch00.g015840.1	tr|A0A0P0YAT6|A0A0P0YAT6_ORYSJ Os12g0522516 protein (Fragment) OS=Oryza sativa subsp. japonica OX=39947 GN=Os12g0522516 PE=4 SV=1
ch00	Eph1.1ch00.g015850.1	tr|A0A1L2F0H3|A0A1L2F0H3_9POAL ATP synthase epsilon chain, chloroplastic OS=Echinochloa colona OX=90396 GN=atpE PE=3 SV=1
ch00	Eph1.1ch00.g015860.1	tr|A0A873WSM3|A0A873WSM3_ECHCG Ribulose bisphosphate carboxylase large chain OS=Echinochloa crus-galli OX=90397 GN=rbcL PE=3 SV=1
ch00	Eph1.1ch00.g015870.1	sp|A1EA03|ATPH_AGRST ATP synthase subunit c, chloroplastic OS=Agrostis stolonifera OX=63632 GN=atpH PE=3 SV=1
ch00	Eph1.1ch00.g015880.1	sp|Q6L3D3|RR15_SACHY 30S ribosomal protein S15, chloroplastic OS=Saccharum hybrid OX=15819 GN=rps15-A PE=3 SV=1
ch00	Eph1.1ch00.g015890.1	tr|A0A8F5Z7W6|A0A8F5Z7W6_9POAL Uncharacterized protein OS=Stipa capillata OX=665498 GN=orf121-a PE=4 SV=1
ch00	Eph1.1ch00.g015900.1	tr|A0A7G6KK53|A0A7G6KK53_9POAL Uncharacterized protein ycf68 OS=Dichanthelium portoricense OX=1620044 GN=ycf68 PE=3 SV=1
ch00	Eph1.1ch00.g015910.1	tr|A0A0S2RLE5|A0A0S2RLE5_ECHCG Uncharacterized protein OS=Echinochloa crus-galli OX=90397 GN=EC1Cp_p082 PE=4 SV=1
ch00	Eph1.1ch00.g015930.1	tr|A0A7G6KK50|A0A7G6KK50_9POAL Ribosomal protein L23 OS=Dichanthelium portoricense OX=1620044 GN=rpl23 PE=3 SV=1
ch00	Eph1.1ch00.g015940.1	tr|U5TU67|U5TU67_SETIT Ribosomal protein L14 OS=Setaria italica OX=4555 GN=rpl14 PE=3 SV=1
ch00	Eph1.1ch00.g015950.1	tr|A0A368PEJ6|A0A368PEJ6_SETIT Uncharacterized protein OS=Setaria italica OX=4555 GN=SETIT_J015300v2 PE=4 SV=1
ch00	Eph1.1ch00.g015960.1	tr|A0A1L2F0L2|A0A1L2F0L2_9POAL Translation initiation factor IF-1, chloroplastic OS=Echinochloa colona OX=90396 GN=infA PE=3 SV=1
ch00	Eph1.1ch00.g015970.1	sp|Q6L369|RR11_SACHY 30S ribosomal protein S11, chloroplastic OS=Saccharum hybrid OX=15819 GN=rps11 PE=3 SV=1
ch00	Eph1.1ch00.g015980.1	tr|A0A1D6HL77|A0A1D6HL77_MAIZE Cytochrome b OS=Zea mays OX=4577 GN=ZEAMMB73_Zm00001d018162 PE=4 SV=1
ch00	Eph1.1ch00.g015990.1	tr|A0A1Y3BU64|A0A1Y3BU64_HELAN Putative photosystem antenna protein-like protein OS=Helianthus annuus OX=4232 GN=HannXRQ_Chr00c0314g0573511 PE=4 SV=1
ch00	Eph1.1ch00.g016000.1	tr|U5TXC1|U5TXC1_SETIT Ribosomal protein L33 OS=Setaria italica OX=4555 GN=rpl33 PE=3 SV=1
ch00	Eph1.1ch00.g016010.1	sp|A1EA25|PSBE_AGRST Cytochrome b559 subunit alpha OS=Agrostis stolonifera OX=63632 GN=psbE PE=3 SV=1
ch00	Eph1.1ch00.g016020.1	tr|A0A446QEH7|A0A446QEH7_TRITD RuBisCO_large domain-containing protein OS=Triticum turgidum subsp. durum OX=4567 GN=TRITD_3Bv1G258230 PE=4 SV=1
ch00	Eph1.1ch00.g016030.1	tr|A0A1L2F0H3|A0A1L2F0H3_9POAL ATP synthase epsilon chain, chloroplastic OS=Echinochloa colona OX=90396 GN=atpE PE=3 SV=1
ch00	Eph1.1ch00.g016040.1	sp|A8Y9F0|PSBA_LOLPR Photosystem II protein D1 OS=Lolium perenne OX=4522 GN=psbA PE=3 SV=1
ch00	Eph1.1ch00.g016050.1	tr|A0A1D6LLQ3|A0A1D6LLQ3_MAIZE DNA-directed RNA polymerase subunit OS=Zea mays OX=4577 GN=ZEAMMB73_Zm00001d036307 PE=3 SV=1
ch00	Eph1.1ch00.g016060.1	sp|A1EA03|ATPH_AGRST ATP synthase subunit c, chloroplastic OS=Agrostis stolonifera OX=63632 GN=atpH PE=3 SV=1
ch00	Eph1.1ch00.g016070.1	tr|A0A0P0YAT6|A0A0P0YAT6_ORYSJ Os12g0522516 protein (Fragment) OS=Oryza sativa subsp. japonica OX=39947 GN=Os12g0522516 PE=4 SV=1
ch00	Eph1.1ch00.g016080.1	tr|A0A368PEJ6|A0A368PEJ6_SETIT Uncharacterized protein OS=Setaria italica OX=4555 GN=SETIT_J015300v2 PE=4 SV=1
ch00	Eph1.1ch00.g016100.1	tr|A0A7G6KK50|A0A7G6KK50_9POAL Ribosomal protein L23 OS=Dichanthelium portoricense OX=1620044 GN=rpl23 PE=3 SV=1
ch00	Eph1.1ch00.g016110.1	tr|A0A368PEJ6|A0A368PEJ6_SETIT Uncharacterized protein OS=Setaria italica OX=4555 GN=SETIT_J015300v2 PE=4 SV=1
ch00	Eph1.1ch00.g016120.1	sp|A8Y9F0|PSBA_LOLPR Photosystem II protein D1 OS=Lolium perenne OX=4522 GN=psbA PE=3 SV=1
ch00	Eph1.1ch00.g016130.1	tr|A0A7Y5ZF15|A0A7Y5ZF15_9MICO HAD-IC family P-type ATPase OS=Leifsonia sp. C5G2 OX=2735269 GN=HNO83_07980 PE=4 SV=1
ch00	Eph1.1ch00.g016140.1	tr|A0A1H4AEA9|A0A1H4AEA9_9MICO Quinol monooxygenase YgiN OS=Leifsonia sp. 21MFCrub1.1 OX=1798223 GN=SAMN04515680_0079 PE=4 SV=1
ch00	Eph1.1ch00.g016170.1	tr|A0A1H4AEM4|A0A1H4AEM4_9MICO YD repeat-containing protein OS=Leifsonia sp. 21MFCrub1.1 OX=1798223 GN=SAMN04515680_0066 PE=4 SV=1
ch00	Eph1.1ch00.g016230.1	tr|A0A7Y6DM60|A0A7Y6DM60_9MICO DUF2510 domain-containing protein OS=Leifsonia sp. C5G2 OX=2735269 GN=HNO83_08020 PE=4 SV=1
ch00	Eph1.1ch00.g016240.1	tr|A0A7Y5ZE19|A0A7Y5ZE19_9MICO Inositol monophosphatase OS=Leifsonia sp. C5G2 OX=2735269 GN=HNO83_08025 PE=4 SV=1
ch00	Eph1.1ch00.g016250.1	tr|A0A7Y5ZE31|A0A7Y5ZE31_9MICO ABC transporter ATP-binding protein OS=Leifsonia sp. C5G2 OX=2735269 GN=HNO83_08035 PE=4 SV=1
ch00	Eph1.1ch00.g016260.1	tr|A0A7Y5ZE13|A0A7Y5ZE13_9MICO ABC transporter permease subunit OS=Leifsonia sp. C5G2 OX=2735269 GN=HNO83_08040 PE=3 SV=1
ch00	Eph1.1ch00.g016270.1	tr|A0A7Y5ZFS1|A0A7Y5ZFS1_9MICO ABC transporter permease subunit OS=Leifsonia sp. C5G2 OX=2735269 GN=HNO83_08045 PE=3 SV=1
ch00	Eph1.1ch00.g016280.1	tr|A0A7Y5ZE20|A0A7Y5ZE20_9MICO Extracellular solute-binding protein OS=Leifsonia sp. C5G2 OX=2735269 GN=HNO83_08050 PE=4 SV=1
ch00	Eph1.1ch00.g016290.1	tr|A0A7Y5ZGP7|A0A7Y5ZGP7_9MICO DeoR/GlpR transcriptional regulator OS=Leifsonia sp. C5G2 OX=2735269 GN=HNO83_08055 PE=4 SV=1
ch00	Eph1.1ch00.g016300.1	tr|A0A7Y5ZEA2|A0A7Y5ZEA2_9MICO SDR family NAD(P)-dependent oxidoreductase OS=Leifsonia sp. C5G2 OX=2735269 GN=HNO83_08070 PE=3 SV=1
ch00	Eph1.1ch00.g016310.1	tr|A0A7Y6DL30|A0A7Y6DL30_9MICO TetR family transcriptional regulator OS=Leifsonia sp. C5G2 OX=2735269 GN=HNO83_08075 PE=4 SV=1
ch00	Eph1.1ch00.g016320.1	tr|A0A7Y6DM12|A0A7Y6DM12_9MICO SRPBCC domain-containing protein OS=Leifsonia sp. C5G2 OX=2735269 GN=HNO83_08080 PE=3 SV=1
ch00	Eph1.1ch00.g016330.1	tr|A0A7Y6DLQ1|A0A7Y6DLQ1_9MICO Alpha/beta hydrolase OS=Leifsonia sp. C5G2 OX=2735269 GN=HNO83_08085 PE=4 SV=1
ch00	Eph1.1ch00.g016340.1	tr|A0A7Y6DM29|A0A7Y6DM29_9MICO MFS transporter OS=Leifsonia sp. C5G2 OX=2735269 GN=HNO83_08090 PE=4 SV=1
ch00	Eph1.1ch00.g016350.1	tr|A0A7Y6DM64|A0A7Y6DM64_9MICO SDR family oxidoreductase OS=Leifsonia sp. C5G2 OX=2735269 GN=HNO83_08095 PE=4 SV=1
ch00	Eph1.1ch00.g016360.1	tr|M0QNB5|M0QNB5_9ACTN Putative oxidoreductase OS=Gordonia soli NBRC 108243 OX=1223545 GN=GS4_28_01270 PE=3 SV=1
ch00	Eph1.1ch00.g016370.1	tr|A0A0S2RLE5|A0A0S2RLE5_ECHCG Uncharacterized protein OS=Echinochloa crus-galli OX=90397 GN=EC1Cp_p082 PE=4 SV=1
ch00	Eph1.1ch00.g016380.1	tr|A0A7G6KK50|A0A7G6KK50_9POAL Ribosomal protein L23 OS=Dichanthelium portoricense OX=1620044 GN=rpl23 PE=3 SV=1
ch00	Eph1.1ch00.g016390.1	tr|A0A368PEJ6|A0A368PEJ6_SETIT Uncharacterized protein OS=Setaria italica OX=4555 GN=SETIT_J015300v2 PE=4 SV=1
ch00	Eph1.1ch00.g016400.1	tr|A0A1L2F0L2|A0A1L2F0L2_9POAL Translation initiation factor IF-1, chloroplastic OS=Echinochloa colona OX=90396 GN=infA PE=3 SV=1
ch00	Eph1.1ch00.g016410.1	sp|Q6L369|RR11_SACHY 30S ribosomal protein S11, chloroplastic OS=Saccharum hybrid OX=15819 GN=rps11 PE=3 SV=1
ch00	Eph1.1ch00.g016420.1	tr|A0A1Y3BU64|A0A1Y3BU64_HELAN Putative photosystem antenna protein-like protein OS=Helianthus annuus OX=4232 GN=HannXRQ_Chr00c0314g0573511 PE=4 SV=1
ch00	Eph1.1ch00.g016450.1	tr|Q6R9K5|Q6R9K5_MAIZE Uncharacterized protein orf99-c OS=Zea mays OX=4577 GN=orf99-c PE=4 SV=1
ch00	Eph1.1ch00.g016460.1	tr|A0A0P0YAT6|A0A0P0YAT6_ORYSJ Os12g0522516 protein (Fragment) OS=Oryza sativa subsp. japonica OX=39947 GN=Os12g0522516 PE=4 SV=1
ch00	Eph1.1ch00.g016470.1	sp|A1EA03|ATPH_AGRST ATP synthase subunit c, chloroplastic OS=Agrostis stolonifera OX=63632 GN=atpH PE=3 SV=1
ch00	Eph1.1ch00.g016480.1	sp|A8Y9F0|PSBA_LOLPR Photosystem II protein D1 OS=Lolium perenne OX=4522 GN=psbA PE=3 SV=1
ch00	Eph1.1ch00.g016490.1	tr|A0A2W6BW23|A0A2W6BW23_9PSEU 3D-(3,5/4)-trihydroxycyclohexane-1,2-dione acylhydrolase (Decyclizing) OS=Pseudonocardiales bacterium OX=2201155 GN=iolD PE=3 SV=1
ch00	Eph1.1ch00.g016510.1	tr|A0A4R7MHR2|A0A4R7MHR2_9ACTN 3D-(3,5/4)-trihydroxycyclohexane-1,2-dione acylhydrolase (Decyclizing) OS=Streptomyces sp. 846.5 OX=2485156 GN=EDD99_0477 PE=3 SV=1
ch00	Eph1.1ch00.g016520.1	tr|A0A2W6C4D4|A0A2W6C4D4_9PSEU 5-deoxy-glucuronate isomerase OS=Pseudonocardiales bacterium OX=2201155 GN=iolB PE=4 SV=1
ch00	Eph1.1ch00.g016530.1	tr|A0A417XU00|A0A417XU00_9ACTN Aldolase OS=Nocardioides immobilis OX=2049295 GN=D0Z08_27185 PE=4 SV=1
ch00	Eph1.1ch00.g016540.1	tr|A0A4Q7J025|A0A4Q7J025_9PSEU 5-dehydro-2-deoxygluconokinase OS=Amycolatopsis suaedae OX=2510978 GN=iolC PE=4 SV=1
ch00	Eph1.1ch00.g016590.1	tr|A0A2W6DPX0|A0A2W6DPX0_9PSEU Proteasome accessory factor PafA2 OS=Pseudonocardiales bacterium OX=2201155 GN=DLM58_08685 PE=3 SV=1
ch00	Eph1.1ch00.g016600.1	tr|A0A522Q923|A0A522Q923_9ACTN Proteasome accessory factor PafA2 OS=Jatrophihabitans sp. OX=1932789 GN=EPN43_11290 PE=3 SV=1
ch00	Eph1.1ch00.g016620.1	tr|A0A2W6BTJ9|A0A2W6BTJ9_9PSEU Proteasome subunit beta OS=Pseudonocardiales bacterium OX=2201155 GN=prcB PE=3 SV=1
ch00	Eph1.1ch00.g016630.1	tr|A0A1G8S0H0|A0A1G8S0H0_9ACTN Proteasome subunit alpha OS=Frankineae bacterium MT45 OX=1882833 GN=prcA PE=3 SV=1
ch00	Eph1.1ch00.g016740.1	tr|A0A6J4HUQ0|A0A6J4HUQ0_9ACTN FIG005666: putative helicase OS=uncultured Corynebacteriales bacterium OX=581187 GN=AVDCRST_MAG41-1014 PE=4 SV=1
ch00	Eph1.1ch00.g016770.1	tr|A0A1Q7WCI4|A0A1Q7WCI4_9ACTN Carbohydrate kinase OS=Catenulispora sp. 13_1_20CM_3_70_7 OX=1805055 GN=AUG49_02280 PE=4 SV=1
ch00	Eph1.1ch00.g016780.1	tr|A0A2W6E5B6|A0A2W6E5B6_9PSEU LacI family transcriptional regulator OS=Pseudonocardiales bacterium OX=2201155 GN=DLM58_10070 PE=4 SV=1
ch00	Eph1.1ch00.g016790.1	tr|A0A286ESP4|A0A286ESP4_9ACTN Amidohydro_3 domain-containing protein OS=Jatrophihabitans sp. GAS493 OX=1907575 GN=SAMN05892883_3097 PE=4 SV=1
ch00	Eph1.1ch00.g016800.1	tr|A0A286ET25|A0A286ET25_9ACTN Apolipoprotein N-acyltransferase OS=Jatrophihabitans sp. GAS493 OX=1907575 GN=lnt PE=3 SV=1
ch00	Eph1.1ch00.g016810.1	tr|A0A2W6C2Q2|A0A2W6C2Q2_9PSEU Dolichol-phosphate mannosyltransferase OS=Pseudonocardiales bacterium OX=2201155 GN=DLM57_12880 PE=4 SV=1
ch00	Eph1.1ch00.g016820.1	tr|A0A1M5MWB4|A0A1M5MWB4_9ACTN RNA polymerase-binding protein RbpA OS=Jatrophihabitans endophyticus OX=1206085 GN=rbpA PE=3 SV=1
ch00	Eph1.1ch00.g016830.1	tr|A0A1G8RZD0|A0A1G8RZD0_9ACTN Thymidine kinase OS=Frankineae bacterium MT45 OX=1882833 GN=SAMN05444157_2344 PE=3 SV=1
ch00	Eph1.1ch00.g016850.1	tr|A0A2W6EDD6|A0A2W6EDD6_9PSEU DUF885 domain-containing protein OS=Pseudonocardiales bacterium OX=2201155 GN=DLM58_18210 PE=4 SV=1
ch00	Eph1.1ch00.g016860.1	tr|A0A4R1HXS8|A0A4R1HXS8_9PSEU Probable 2-phosphosulfolactate phosphatase OS=Pseudonocardia endophytica OX=401976 GN=EV378_1752 PE=3 SV=1
ch00	Eph1.1ch00.g016870.1	tr|A0A846RYC7|A0A846RYC7_9MICC GrpB-like predicted nucleotidyltransferase (UPF0157 family) OS=Arthrobacter pigmenti OX=271432 GN=BJ994_003052 PE=4 SV=1
ch00	Eph1.1ch00.g016880.1	tr|A0A1I2XFV5|A0A1I2XFV5_9ACTN Predicted kinase, aminoglycoside phosphotransferase (APT) family OS=Actinopolymorpha cephalotaxi OX=504797 GN=SAMN05421678_112153 PE=4 SV=1
ch00	Eph1.1ch00.g016900.1	tr|Q6R9K5|Q6R9K5_MAIZE Uncharacterized protein orf99-c OS=Zea mays OX=4577 GN=orf99-c PE=4 SV=1
ch00	Eph1.1ch00.g016910.1	tr|Q6R990|Q6R990_MAIZE Uncharacterized protein orf117-c OS=Zea mays OX=4577 GN=orf117-c PE=4 SV=1
ch00	Eph1.1ch00.g016930.1	sp|A1EA03|ATPH_AGRST ATP synthase subunit c, chloroplastic OS=Agrostis stolonifera OX=63632 GN=atpH PE=3 SV=1
ch00	Eph1.1ch00.g016940.1	tr|U5TUR0|U5TUR0_SETIT NADH-quinone oxidoreductase subunit C OS=Setaria italica OX=4555 GN=ndhJ PE=3 SV=1
ch00	Eph1.1ch00.g016950.1	tr|A0A1D6Q2W3|A0A1D6Q2W3_MAIZE ATP synthase subunit beta chloroplastic OS=Zea mays OX=4577 GN=ZEAMMB73_Zm00001d050687 PE=3 SV=1
ch00	Eph1.1ch00.g016960.1	tr|M9VAK2|M9VAK2_ECHCG Ribulose bisphosphate carboxylase large chain OS=Echinochloa crus-galli OX=90397 PE=2 SV=1
ch00	Eph1.1ch00.g016970.1	sp|A1EA03|ATPH_AGRST ATP synthase subunit c, chloroplastic OS=Agrostis stolonifera OX=63632 GN=atpH PE=3 SV=1
ch00	Eph1.1ch00.g016980.1	tr|A0A3L6D6J4|A0A3L6D6J4_MAIZE H(+)-transporting two-sector ATPase OS=Zea mays OX=4577 GN=atpB_1 PE=3 SV=1
ch00	Eph1.1ch00.g016990.1	tr|M9VAK2|M9VAK2_ECHCG Ribulose bisphosphate carboxylase large chain OS=Echinochloa crus-galli OX=90397 PE=2 SV=1
ch00	Eph1.1ch00.g017030.1	tr|A0A3L6PBS3|A0A3L6PBS3_PANMI Uncharacterized protein ycf68 OS=Panicum miliaceum OX=4540 GN=C2845_PM10G13070 PE=3 SV=1
ch00	Eph1.1ch00.g017050.1	sp|P07924|RT13_WHEAT Ribosomal protein S13, mitochondrial OS=Triticum aestivum OX=4565 GN=RPS13 PE=3 SV=2
ch00	Eph1.1ch00.g017060.1	tr|A0A1D6HL78|A0A1D6HL78_MAIZE Photosystem II CP47 reaction center protein OS=Zea mays OX=4577 GN=ZEAMMB73_Zm00001d018163 PE=4 SV=1
ch00	Eph1.1ch00.g017070.1	sp|Q6L369|RR11_SACHY 30S ribosomal protein S11, chloroplastic OS=Saccharum hybrid OX=15819 GN=rps11 PE=3 SV=1
ch00	Eph1.1ch00.g017080.1	tr|A0A1L2F0L2|A0A1L2F0L2_9POAL Translation initiation factor IF-1, chloroplastic OS=Echinochloa colona OX=90396 GN=infA PE=3 SV=1
ch00	Eph1.1ch00.g017090.1	tr|A0A7G6KK50|A0A7G6KK50_9POAL Ribosomal protein L23 OS=Dichanthelium portoricense OX=1620044 GN=rpl23 PE=3 SV=1
ch00	Eph1.1ch00.g017110.1	tr|A0A0S2RLE5|A0A0S2RLE5_ECHCG Uncharacterized protein OS=Echinochloa crus-galli OX=90397 GN=EC1Cp_p082 PE=4 SV=1
ch00	Eph1.1ch00.g017120.1	tr|A0A7G6KK53|A0A7G6KK53_9POAL Uncharacterized protein ycf68 OS=Dichanthelium portoricense OX=1620044 GN=ycf68 PE=3 SV=1
ch00	Eph1.1ch00.g017140.1	tr|A0A7G6KK50|A0A7G6KK50_9POAL Ribosomal protein L23 OS=Dichanthelium portoricense OX=1620044 GN=rpl23 PE=3 SV=1
ch00	Eph1.1ch00.g017150.1	sp|A8Y9F0|PSBA_LOLPR Photosystem II protein D1 OS=Lolium perenne OX=4522 GN=psbA PE=3 SV=1
ch00	Eph1.1ch00.g017160.1	tr|A0A368PEJ6|A0A368PEJ6_SETIT Uncharacterized protein OS=Setaria italica OX=4555 GN=SETIT_J015300v2 PE=4 SV=1
ch00	Eph1.1ch00.g017170.1	tr|A0A446QEH7|A0A446QEH7_TRITD RuBisCO_large domain-containing protein OS=Triticum turgidum subsp. durum OX=4567 GN=TRITD_3Bv1G258230 PE=4 SV=1
ch00	Eph1.1ch00.g017180.1	tr|A0A1D6Q2W3|A0A1D6Q2W3_MAIZE ATP synthase subunit beta chloroplastic OS=Zea mays OX=4577 GN=ZEAMMB73_Zm00001d050687 PE=3 SV=1
ch00	Eph1.1ch00.g017190.1	sp|A1EA03|ATPH_AGRST ATP synthase subunit c, chloroplastic OS=Agrostis stolonifera OX=63632 GN=atpH PE=3 SV=1
ch00	Eph1.1ch00.g017200.1	sp|P07924|RT13_WHEAT Ribosomal protein S13, mitochondrial OS=Triticum aestivum OX=4565 GN=RPS13 PE=3 SV=2
ch00	Eph1.1ch00.g017220.1	tr|A0A2T7C7C0|A0A2T7C7C0_9POAL Uncharacterized protein OS=Panicum hallii var. hallii OX=1504633 GN=GQ55_9G271000 PE=4 SV=1
ch00	Eph1.1ch00.g017230.1	tr|A0A3L6PBS3|A0A3L6PBS3_PANMI Uncharacterized protein ycf68 OS=Panicum miliaceum OX=4540 GN=C2845_PM10G13070 PE=3 SV=1
ch00	Eph1.1ch00.g017250.1	tr|A0A368PEJ6|A0A368PEJ6_SETIT Uncharacterized protein OS=Setaria italica OX=4555 GN=SETIT_J015300v2 PE=4 SV=1
ch00	Eph1.1ch00.g017270.1	tr|A0A7G6KK53|A0A7G6KK53_9POAL Uncharacterized protein ycf68 OS=Dichanthelium portoricense OX=1620044 GN=ycf68 PE=3 SV=1
ch00	Eph1.1ch00.g017280.1	sp|Q6L3D3|RR15_SACHY 30S ribosomal protein S15, chloroplastic OS=Saccharum hybrid OX=15819 GN=rps15-A PE=3 SV=1
ch00	Eph1.1ch00.g017290.1	sp|A1YV25|PSAC_AEGTA Photosystem I iron-sulfur center OS=Aegilops tauschii OX=37682 GN=psaC PE=3 SV=1
ch00	Eph1.1ch00.g017300.1	tr|A0A368PEJ6|A0A368PEJ6_SETIT Uncharacterized protein OS=Setaria italica OX=4555 GN=SETIT_J015300v2 PE=4 SV=1
ch00	Eph1.1ch00.g017310.1	tr|A0A7G6KK50|A0A7G6KK50_9POAL Ribosomal protein L23 OS=Dichanthelium portoricense OX=1620044 GN=rpl23 PE=3 SV=1
ch00	Eph1.1ch00.g017330.1	tr|A0A7G6KK53|A0A7G6KK53_9POAL Uncharacterized protein ycf68 OS=Dichanthelium portoricense OX=1620044 GN=ycf68 PE=3 SV=1
ch00	Eph1.1ch00.g017340.1	sp|Q6L3D3|RR15_SACHY 30S ribosomal protein S15, chloroplastic OS=Saccharum hybrid OX=15819 GN=rps15-A PE=3 SV=1
ch00	Eph1.1ch00.g017350.1	sp|A1EA03|ATPH_AGRST ATP synthase subunit c, chloroplastic OS=Agrostis stolonifera OX=63632 GN=atpH PE=3 SV=1
ch00	Eph1.1ch00.g017360.1	tr|A0A446NMG1|A0A446NMG1_TRITD NAD(P)H dehydrogenase subunit H OS=Triticum turgidum subsp. durum OX=4567 GN=TRITD_3Av1G179040 PE=3 SV=1
ch00	Eph1.1ch00.g017370.1	tr|A0A7G6KK53|A0A7G6KK53_9POAL Uncharacterized protein ycf68 OS=Dichanthelium portoricense OX=1620044 GN=ycf68 PE=3 SV=1
ch00	Eph1.1ch00.g017380.1	tr|A0A0S2RLE5|A0A0S2RLE5_ECHCG Uncharacterized protein OS=Echinochloa crus-galli OX=90397 GN=EC1Cp_p082 PE=4 SV=1
ch00	Eph1.1ch00.g017400.1	tr|A0A7G6KK50|A0A7G6KK50_9POAL Ribosomal protein L23 OS=Dichanthelium portoricense OX=1620044 GN=rpl23 PE=3 SV=1
ch00	Eph1.1ch00.g017410.1	sp|A8Y9F0|PSBA_LOLPR Photosystem II protein D1 OS=Lolium perenne OX=4522 GN=psbA PE=3 SV=1
ch00	Eph1.1ch00.g017420.1	tr|A0A1L2F0H3|A0A1L2F0H3_9POAL ATP synthase epsilon chain, chloroplastic OS=Echinochloa colona OX=90396 GN=atpE PE=3 SV=1
ch00	Eph1.1ch00.g017430.1	tr|A0A3G1S236|A0A3G1S236_NEMAL Ribulose bisphosphate carboxylase large chain (Fragment) OS=Nematanthus albus OX=122672 GN=rbcL PE=3 SV=1
ch00	Eph1.1ch00.g017440.1	tr|A0A446QEH7|A0A446QEH7_TRITD RuBisCO_large domain-containing protein OS=Triticum turgidum subsp. durum OX=4567 GN=TRITD_3Bv1G258230 PE=4 SV=1
ch00	Eph1.1ch00.g017450.1	sp|A1EA25|PSBE_AGRST Cytochrome b559 subunit alpha OS=Agrostis stolonifera OX=63632 GN=psbE PE=3 SV=1
ch00	Eph1.1ch00.g017460.1	tr|U5TXC1|U5TXC1_SETIT Ribosomal protein L33 OS=Setaria italica OX=4555 GN=rpl33 PE=3 SV=1
ch00	Eph1.1ch00.g017470.1	tr|Q2QW47|Q2QW47_ORYSJ Photosystem II P680 chlorophyll A apoprotein, putative OS=Oryza sativa subsp. japonica OX=39947 GN=LOC_Os12g10600 PE=4 SV=1
ch00	Eph1.1ch00.g017480.1	tr|A0A1D6HL77|A0A1D6HL77_MAIZE Cytochrome b OS=Zea mays OX=4577 GN=ZEAMMB73_Zm00001d018162 PE=4 SV=1
ch00	Eph1.1ch00.g017490.1	tr|A0A341PW24|A0A341PW24_WHEAT NAD(P)H dehydrogenase subunit H OS=Triticum aestivum OX=4565 PE=3 SV=1
ch00	Eph1.1ch00.g017500.1	tr|A0A0S2RLE5|A0A0S2RLE5_ECHCG Uncharacterized protein OS=Echinochloa crus-galli OX=90397 GN=EC1Cp_p082 PE=4 SV=1
ch00	Eph1.1ch00.g017510.1	tr|A0A8F5Z7W6|A0A8F5Z7W6_9POAL Uncharacterized protein OS=Stipa capillata OX=665498 GN=orf121-a PE=4 SV=1
ch00	Eph1.1ch00.g017520.1	sp|Q6L3D3|RR15_SACHY 30S ribosomal protein S15, chloroplastic OS=Saccharum hybrid OX=15819 GN=rps15-A PE=3 SV=1
ch00	Eph1.1ch00.g017530.1	sp|Q6L3D3|RR15_SACHY 30S ribosomal protein S15, chloroplastic OS=Saccharum hybrid OX=15819 GN=rps15-A PE=3 SV=1
ch00	Eph1.1ch00.g017540.1	tr|A0A8F5Z7W6|A0A8F5Z7W6_9POAL Uncharacterized protein OS=Stipa capillata OX=665498 GN=orf121-a PE=4 SV=1
ch00	Eph1.1ch00.g017550.1	tr|A0A7G6KK53|A0A7G6KK53_9POAL Uncharacterized protein ycf68 OS=Dichanthelium portoricense OX=1620044 GN=ycf68 PE=3 SV=1
ch00	Eph1.1ch00.g017560.1	tr|A0A0S2RLE5|A0A0S2RLE5_ECHCG Uncharacterized protein OS=Echinochloa crus-galli OX=90397 GN=EC1Cp_p082 PE=4 SV=1
ch00	Eph1.1ch00.g017580.1	tr|A0A7G6KK50|A0A7G6KK50_9POAL Ribosomal protein L23 OS=Dichanthelium portoricense OX=1620044 GN=rpl23 PE=3 SV=1
ch00	Eph1.1ch00.g017590.1	tr|A0A368PEJ6|A0A368PEJ6_SETIT Uncharacterized protein OS=Setaria italica OX=4555 GN=SETIT_J015300v2 PE=4 SV=1
ch00	Eph1.1ch00.g017600.1	tr|U5TU67|U5TU67_SETIT Ribosomal protein L14 OS=Setaria italica OX=4555 GN=rpl14 PE=3 SV=1
ch00	Eph1.1ch00.g017610.1	tr|A0A8A4W0A2|A0A8A4W0A2_9POAL Translation initiation factor IF-1, chloroplastic OS=Themeda arguens OX=2003520 GN=infA PE=3 SV=1
ch00	Eph1.1ch00.g017620.1	sp|Q6L3D3|RR15_SACHY 30S ribosomal protein S15, chloroplastic OS=Saccharum hybrid OX=15819 GN=rps15-A PE=3 SV=1
ch00	Eph1.1ch00.g017630.1	tr|A0A8F5Z7W6|A0A8F5Z7W6_9POAL Uncharacterized protein OS=Stipa capillata OX=665498 GN=orf121-a PE=4 SV=1
ch00	Eph1.1ch00.g017640.1	tr|A0A7G6KK53|A0A7G6KK53_9POAL Uncharacterized protein ycf68 OS=Dichanthelium portoricense OX=1620044 GN=ycf68 PE=3 SV=1
ch00	Eph1.1ch00.g017650.1	tr|A0A341PW24|A0A341PW24_WHEAT NAD(P)H dehydrogenase subunit H OS=Triticum aestivum OX=4565 PE=3 SV=1
ch00	Eph1.1ch00.g017660.1	tr|A0A072TLG9|A0A072TLG9_MEDTR Multifunctional fusion protein OS=Medicago truncatula OX=3880 GN=MTR_0002s0510 PE=3 SV=1
ch00	Eph1.1ch00.g017670.1	sp|A1EA03|ATPH_AGRST ATP synthase subunit c, chloroplastic OS=Agrostis stolonifera OX=63632 GN=atpH PE=3 SV=1
ch00	Eph1.1ch00.g017700.1	sp|A8Y9F0|PSBA_LOLPR Photosystem II protein D1 OS=Lolium perenne OX=4522 GN=psbA PE=3 SV=1
ch00	Eph1.1ch00.g017710.1	tr|A0A5K1HLQ2|A0A5K1HLQ2_9MAGN Uncharacterized protein ycf72 (Fragment) OS=Nymphaea colorata OX=210225 GN=NYM_LOCUS30105 PE=3 SV=1
ch00	Eph1.1ch00.g017730.1	sp|A1YV25|PSAC_AEGTA Photosystem I iron-sulfur center OS=Aegilops tauschii OX=37682 GN=psaC PE=3 SV=1
ch00	Eph1.1ch00.g017740.1	sp|Q6L3D3|RR15_SACHY 30S ribosomal protein S15, chloroplastic OS=Saccharum hybrid OX=15819 GN=rps15-A PE=3 SV=1
ch00	Eph1.1ch00.g017750.1	tr|A0A8F5Z7W6|A0A8F5Z7W6_9POAL Uncharacterized protein OS=Stipa capillata OX=665498 GN=orf121-a PE=4 SV=1
ch00	Eph1.1ch00.g017760.1	tr|A0A7G6KK53|A0A7G6KK53_9POAL Uncharacterized protein ycf68 OS=Dichanthelium portoricense OX=1620044 GN=ycf68 PE=3 SV=1
ch00	Eph1.1ch00.g017770.1	sp|Q6L3D3|RR15_SACHY 30S ribosomal protein S15, chloroplastic OS=Saccharum hybrid OX=15819 GN=rps15-A PE=3 SV=1
ch00	Eph1.1ch00.g017780.1	tr|A0A8F5Z7W6|A0A8F5Z7W6_9POAL Uncharacterized protein OS=Stipa capillata OX=665498 GN=orf121-a PE=4 SV=1
ch00	Eph1.1ch00.g017790.1	tr|A0A7G6KK53|A0A7G6KK53_9POAL Uncharacterized protein ycf68 OS=Dichanthelium portoricense OX=1620044 GN=ycf68 PE=3 SV=1
ch00	Eph1.1ch00.g017810.1	tr|A0A7G6KK50|A0A7G6KK50_9POAL Ribosomal protein L23 OS=Dichanthelium portoricense OX=1620044 GN=rpl23 PE=3 SV=1
ch00	Eph1.1ch00.g017820.1	tr|A0A8F5Z7W6|A0A8F5Z7W6_9POAL Uncharacterized protein OS=Stipa capillata OX=665498 GN=orf121-a PE=4 SV=1
ch00	Eph1.1ch00.g017830.1	tr|A0A7G6KK53|A0A7G6KK53_9POAL Uncharacterized protein ycf68 OS=Dichanthelium portoricense OX=1620044 GN=ycf68 PE=3 SV=1
ch00	Eph1.1ch00.g017840.1	tr|A0A7G6KK50|A0A7G6KK50_9POAL Ribosomal protein L23 OS=Dichanthelium portoricense OX=1620044 GN=rpl23 PE=3 SV=1
ch00	Eph1.1ch00.g017850.1	tr|A0A368PEJ6|A0A368PEJ6_SETIT Uncharacterized protein OS=Setaria italica OX=4555 GN=SETIT_J015300v2 PE=4 SV=1
ch00	Eph1.1ch00.g017880.1	tr|A0A8J3VRX8|A0A8J3VRX8_9ACTN Uncharacterized protein OS=Rugosimonospora africana OX=556532 GN=Raf01_41130 PE=3 SV=1
ch00	Eph1.1ch00.g017900.1	tr|A0A7W5JVN8|A0A7W5JVN8_9ACTN Exo-1,4-beta-D-glucosaminidase OS=Microlunatus antarcticus OX=53388 GN=FHX39_002151 PE=3 SV=1
ch00	Eph1.1ch00.g017910.1	tr|A0A1G8SC98|A0A1G8SC98_9ACTN Flavin-dependent oxidoreductase, luciferase family (Includes alkanesulfonate monooxygenase SsuD and methylene tetrahydromethanopterin reductase) OS=Frankineae bacterium MT45 OX=1882833 GN=SAMN05444157_2552 PE=4 SV=1
ch00	Eph1.1ch00.g017930.1	tr|A0A4U6QMD0|A0A4U6QMD0_9ACTN Alpha-amylase OS=Nakamurella flava OX=2576308 GN=FDO65_06750 PE=4 SV=1
ch00	Eph1.1ch00.g017970.1	tr|A0A1M3EP59|A0A1M3EP59_9CELL LamGL domain-containing protein OS=Cellulomonas sp. 73-145 OX=1895739 GN=BGO38_08990 PE=4 SV=1
ch00	Eph1.1ch00.g017990.1	tr|A0A6B2U342|A0A6B2U342_9ACTN ABC transporter ATP-binding protein OS=Streptomyces sp. SID13031 OX=2706046 GN=G3I17_24020 PE=4 SV=1
ch00	Eph1.1ch00.g018000.1	tr|A0A8J4E4M3|A0A8J4E4M3_9ACTN HTH marR-type domain-containing protein OS=Virgisporangium aurantiacum OX=175570 GN=Vau01_089070 PE=4 SV=1
ch00	Eph1.1ch00.g018030.1	tr|A0A848DNN8|A0A848DNN8_9PSEU Zn-dependent alcohol dehydrogenase OS=Pseudonocardia bannensis OX=630973 GN=HF519_21700 PE=3 SV=1
ch00	Eph1.1ch00.g018040.1	tr|A0A840N9S9|A0A840N9S9_9PSEU Enoyl-CoA hydratase OS=Saccharopolyspora gloriosae OX=455344 GN=BJ969_001798 PE=3 SV=1
ch00	Eph1.1ch00.g018050.1	tr|A0A1G8PLR6|A0A1G8PLR6_9ACTN NADH dehydrogenase OS=Frankineae bacterium MT45 OX=1882833 GN=SAMN05444157_0876 PE=3 SV=1
ch00	Eph1.1ch00.g018060.1	tr|A0A8J3FQS7|A0A8J3FQS7_9ACTN rRNA methyltransferase OS=Mangrovihabitans endophyticus OX=1751298 GN=GCM10012284_45350 PE=4 SV=1
ch00	Eph1.1ch00.g018070.1	tr|A0A2W6EFV2|A0A2W6EFV2_9PSEU MFS transporter OS=Pseudonocardiales bacterium OX=2201155 GN=DLM58_02470 PE=4 SV=1
ch00	Eph1.1ch00.g018090.1	tr|A0A1G8UIK6|A0A1G8UIK6_9ACTN Peptide deformylase OS=Frankineae bacterium MT45 OX=1882833 GN=def PE=3 SV=1
ch00	Eph1.1ch00.g018110.1	tr|A0A6I2FGR2|A0A6I2FGR2_9MICO Aspartate-semialdehyde dehydrogenase OS=Agromyces agglutinans OX=2662258 GN=asd PE=3 SV=1
ch00	Eph1.1ch00.g018120.1	tr|A0A7G6KK53|A0A7G6KK53_9POAL Uncharacterized protein ycf68 OS=Dichanthelium portoricense OX=1620044 GN=ycf68 PE=3 SV=1
ch00	Eph1.1ch00.g018130.1	tr|A0A8F5Z7W6|A0A8F5Z7W6_9POAL Uncharacterized protein OS=Stipa capillata OX=665498 GN=orf121-a PE=4 SV=1
ch00	Eph1.1ch00.g018140.1	sp|Q6L3D3|RR15_SACHY 30S ribosomal protein S15, chloroplastic OS=Saccharum hybrid OX=15819 GN=rps15-A PE=3 SV=1
ch00	Eph1.1ch00.g018150.1	sp|A1YV25|PSAC_AEGTA Photosystem I iron-sulfur center OS=Aegilops tauschii OX=37682 GN=psaC PE=3 SV=1
ch00	Eph1.1ch00.g018160.1	tr|A0A3L6D6J4|A0A3L6D6J4_MAIZE H(+)-transporting two-sector ATPase OS=Zea mays OX=4577 GN=atpB_1 PE=3 SV=1
ch00	Eph1.1ch00.g018170.1	tr|A0A446QEH7|A0A446QEH7_TRITD RuBisCO_large domain-containing protein OS=Triticum turgidum subsp. durum OX=4567 GN=TRITD_3Bv1G258230 PE=4 SV=1
ch00	Eph1.1ch00.g018180.1	sp|A1EA25|PSBE_AGRST Cytochrome b559 subunit alpha OS=Agrostis stolonifera OX=63632 GN=psbE PE=3 SV=1
ch00	Eph1.1ch00.g018190.1	tr|U5TXC1|U5TXC1_SETIT Ribosomal protein L33 OS=Setaria italica OX=4555 GN=rpl33 PE=3 SV=1
ch00	Eph1.1ch00.g018200.1	tr|A0A341PW24|A0A341PW24_WHEAT NAD(P)H dehydrogenase subunit H OS=Triticum aestivum OX=4565 PE=3 SV=1
ch00	Eph1.1ch00.g018230.1	tr|A0A2T7C7C0|A0A2T7C7C0_9POAL Uncharacterized protein OS=Panicum hallii var. hallii OX=1504633 GN=GQ55_9G271000 PE=4 SV=1
ch00	Eph1.1ch00.g018240.1	sp|Q01902|RT07_WHEAT Ribosomal protein S7, mitochondrial OS=Triticum aestivum OX=4565 GN=RPS7 PE=3 SV=1
ch00	Eph1.1ch00.g018260.1	tr|A0A2T7C7C0|A0A2T7C7C0_9POAL Uncharacterized protein OS=Panicum hallii var. hallii OX=1504633 GN=GQ55_9G271000 PE=4 SV=1
ch00	Eph1.1ch00.g018280.1	tr|A0A1L2F0H3|A0A1L2F0H3_9POAL ATP synthase epsilon chain, chloroplastic OS=Echinochloa colona OX=90396 GN=atpE PE=3 SV=1
ch00	Eph1.1ch00.g018290.1	tr|A0A446QEH7|A0A446QEH7_TRITD RuBisCO_large domain-containing protein OS=Triticum turgidum subsp. durum OX=4567 GN=TRITD_3Bv1G258230 PE=4 SV=1
ch00	Eph1.1ch00.g018300.1	sp|A1EA25|PSBE_AGRST Cytochrome b559 subunit alpha OS=Agrostis stolonifera OX=63632 GN=psbE PE=3 SV=1
ch00	Eph1.1ch00.g018310.1	tr|U5TXC1|U5TXC1_SETIT Ribosomal protein L33 OS=Setaria italica OX=4555 GN=rpl33 PE=3 SV=1
ch00	Eph1.1ch00.g018320.1	sp|Q6L369|RR11_SACHY 30S ribosomal protein S11, chloroplastic OS=Saccharum hybrid OX=15819 GN=rps11 PE=3 SV=1
ch00	Eph1.1ch00.g018330.1	tr|A0A1L2F0L2|A0A1L2F0L2_9POAL Translation initiation factor IF-1, chloroplastic OS=Echinochloa colona OX=90396 GN=infA PE=3 SV=1
ch00	Eph1.1ch00.g018340.1	tr|U5TU67|U5TU67_SETIT Ribosomal protein L14 OS=Setaria italica OX=4555 GN=rpl14 PE=3 SV=1
ch00	Eph1.1ch00.g018350.1	tr|A0A368PEJ6|A0A368PEJ6_SETIT Uncharacterized protein OS=Setaria italica OX=4555 GN=SETIT_J015300v2 PE=4 SV=1
ch00	Eph1.1ch00.g018370.1	tr|A0A452YM91|A0A452YM91_AEGTS DNA-directed RNA polymerase OS=Aegilops tauschii subsp. strangulata OX=200361 PE=3 SV=1
ch00	Eph1.1ch00.g018380.1	tr|A0A0S2RKS4|A0A0S2RKS4_ECHCG DNA-directed RNA polymerase subunit beta'' OS=Echinochloa crus-galli OX=90397 GN=rpoC2 PE=3 SV=1
ch00	Eph1.1ch00.g018420.1	sp|A8Y9F0|PSBA_LOLPR Photosystem II protein D1 OS=Lolium perenne OX=4522 GN=psbA PE=3 SV=1
ch00	Eph1.1ch00.g018430.1	tr|A0A7G6KK50|A0A7G6KK50_9POAL Ribosomal protein L23 OS=Dichanthelium portoricense OX=1620044 GN=rpl23 PE=3 SV=1
ch00	Eph1.1ch00.g018450.1	tr|A0A7G6KK53|A0A7G6KK53_9POAL Uncharacterized protein ycf68 OS=Dichanthelium portoricense OX=1620044 GN=ycf68 PE=3 SV=1
ch00	Eph1.1ch00.g018460.1	tr|A0A8F5Z7W6|A0A8F5Z7W6_9POAL Uncharacterized protein OS=Stipa capillata OX=665498 GN=orf121-a PE=4 SV=1
ch00	Eph1.1ch00.g018470.1	sp|Q6L3D3|RR15_SACHY 30S ribosomal protein S15, chloroplastic OS=Saccharum hybrid OX=15819 GN=rps15-A PE=3 SV=1
ch00	Eph1.1ch00.g018480.1	tr|A0A8F5Z7W6|A0A8F5Z7W6_9POAL Uncharacterized protein OS=Stipa capillata OX=665498 GN=orf121-a PE=4 SV=1
ch00	Eph1.1ch00.g018490.1	tr|A0A7G6KK53|A0A7G6KK53_9POAL Uncharacterized protein ycf68 OS=Dichanthelium portoricense OX=1620044 GN=ycf68 PE=3 SV=1
ch00	Eph1.1ch00.g018500.1	tr|A0A0S2RLE5|A0A0S2RLE5_ECHCG Uncharacterized protein OS=Echinochloa crus-galli OX=90397 GN=EC1Cp_p082 PE=4 SV=1
ch00	Eph1.1ch00.g018520.1	tr|A0A341PW24|A0A341PW24_WHEAT NAD(P)H dehydrogenase subunit H OS=Triticum aestivum OX=4565 PE=3 SV=1
ch00	Eph1.1ch00.g018530.1	tr|A0A7G6KK50|A0A7G6KK50_9POAL Ribosomal protein L23 OS=Dichanthelium portoricense OX=1620044 GN=rpl23 PE=3 SV=1
ch00	Eph1.1ch00.g018540.1	tr|A0A368PEJ6|A0A368PEJ6_SETIT Uncharacterized protein OS=Setaria italica OX=4555 GN=SETIT_J015300v2 PE=4 SV=1
ch00	Eph1.1ch00.g018550.1	tr|U5TU67|U5TU67_SETIT Ribosomal protein L14 OS=Setaria italica OX=4555 GN=rpl14 PE=3 SV=1
ch00	Eph1.1ch00.g018560.1	tr|A0A1L2F0L2|A0A1L2F0L2_9POAL Translation initiation factor IF-1, chloroplastic OS=Echinochloa colona OX=90396 GN=infA PE=3 SV=1
ch00	Eph1.1ch00.g018570.1	sp|Q6L369|RR11_SACHY 30S ribosomal protein S11, chloroplastic OS=Saccharum hybrid OX=15819 GN=rps11 PE=3 SV=1
ch00	Eph1.1ch00.g018580.1	tr|A0A1D6HL77|A0A1D6HL77_MAIZE Cytochrome b OS=Zea mays OX=4577 GN=ZEAMMB73_Zm00001d018162 PE=4 SV=1
ch00	Eph1.1ch00.g018590.1	tr|A0A1D6HL78|A0A1D6HL78_MAIZE Photosystem II CP47 reaction center protein OS=Zea mays OX=4577 GN=ZEAMMB73_Zm00001d018163 PE=4 SV=1
ch00	Eph1.1ch00.g000430.1	tr|A0A835E7H2|A0A835E7H2_9POAL Protein kinase domain-containing protein OS=Digitaria exilis OX=1010633 GN=HU200_049009 PE=4 SV=1
ch00	Eph1.1ch00.g000470.1	tr|K3ZI82|K3ZI82_SETIT MFS domain-containing protein OS=Setaria italica OX=4555 GN=101761057 PE=3 SV=1
ch00	Eph1.1ch00.g000490.1	tr|A0A2S3HWE4|A0A2S3HWE4_9POAL Uncharacterized protein OS=Panicum hallii OX=206008 GN=PAHAL_5G419700 PE=4 SV=1
ch00	Eph1.1ch00.g000590.1	tr|A0A5J9TQX8|A0A5J9TQX8_9POAL Aa_trans domain-containing protein (Fragment) OS=Eragrostis curvula OX=38414 GN=EJB05_37224 PE=4 SV=1
ch00	Eph1.1ch00.g000710.1	tr|Q6Y7X4|Q6Y7X4_9POAL DNA-directed RNA polymerase beta' subunit 2 (Fragment) OS=Setaria sphacelata OX=158160 GN=rpoC2 PE=4 SV=1
ch00	Eph1.1ch00.g000840.1	tr|A0A811RXU4|A0A811RXU4_9POAL Hypothetical protein OS=Miscanthus lutarioriparius OX=422564 GN=NCGR_LOCUS57534 PE=4 SV=1
ch00	Eph1.1ch00.g002020.1	tr|A0A3L6PBS3|A0A3L6PBS3_PANMI Uncharacterized protein ycf68 OS=Panicum miliaceum OX=4540 GN=C2845_PM10G13070 PE=3 SV=1
ch00	Eph1.1ch00.g002030.1	tr|A0A7Y4KUD7|A0A7Y4KUD7_9ACTN 4-hydroxy-3-methylbut-2-en-1-yl diphosphate synthase (flavodoxin) OS=Kribbella sandramycini OX=60450 GN=ispG PE=3 SV=1
ch00	Eph1.1ch00.g002060.1	tr|A0A1H3KLB2|A0A1H3KLB2_9ACTN DUF4439 domain-containing protein OS=Micromonospora pattaloongensis OX=405436 GN=SAMN05444365_102526 PE=4 SV=1
ch00	Eph1.1ch00.g002070.1	tr|A0A2W6CTB1|A0A2W6CTB1_9PSEU Ribosome maturation factor RimP OS=Pseudonocardiales bacterium OX=2201155 GN=rimP PE=3 SV=1
ch00	Eph1.1ch00.g002100.1	tr|A0A286ETB1|A0A286ETB1_9ACTN Ribosome-binding factor A OS=Jatrophihabitans sp. GAS493 OX=1907575 GN=rbfA PE=3 SV=1
ch00	Eph1.1ch00.g002140.1	tr|A0A1I4TDL8|A0A1I4TDL8_9PSEU tRNA pseudouridine synthase B OS=Pseudonocardia ammonioxydans OX=260086 GN=truB PE=3 SV=1
ch00	Eph1.1ch00.g002150.1	tr|A0A6J4IMX4|A0A6J4IMX4_9ACTN Elongation factor P OS=uncultured Corynebacteriales bacterium OX=581187 GN=efp PE=3 SV=1
ch00	Eph1.1ch00.g002160.1	tr|A0A8J3KGY2|A0A8J3KGY2_9ACTN Bifunctional protein PyrR OS=Catellatospora citrea OX=53366 GN=pyrR PE=3 SV=1
ch00	Eph1.1ch00.g002190.1	tr|A0A286ESG0|A0A286ESG0_9ACTN Uncharacterized protein OS=Jatrophihabitans sp. GAS493 OX=1907575 GN=SAMN05892883_2944 PE=4 SV=1
ch00	Eph1.1ch00.g002290.1	tr|A0A3D5DQA1|A0A3D5DQA1_9ACTN NAD(P) transhydrogenase subunit alpha OS=Actinomycetia bacterium OX=1883427 GN=DHU96_15025 PE=4 SV=1
ch00	Eph1.1ch00.g002740.1	tr|A0A873WZM3|A0A873WZM3_ECHCG DNA-directed RNA polymerase subunit beta'' OS=Echinochloa crus-galli OX=90397 GN=rpoC2 PE=3 SV=1
ch00	Eph1.1ch00.g003160.1	tr|A0A1H4UCP1|A0A1H4UCP1_TSUTY Uncharacterized protein OS=Tsukamurella tyrosinosolvens OX=57704 GN=SAMN04489793_2856 PE=4 SV=1
ch00	Eph1.1ch00.g003170.1	tr|A0A1Z1UVX2|A0A1Z1UVX2_RHOHA Putative integral membrane protein OS=Rhodococcus hoagii OX=43767 GN=pVAPN1204_0170 PE=4 SV=1
ch00	Eph1.1ch00.g003180.1	tr|A0A2I1R123|A0A2I1R123_9ACTN Uncharacterized protein OS=Gordonia terrae OX=2055 GN=CYJ73_24910 PE=4 SV=1
ch00	Eph1.1ch00.g003400.1	tr|A0A1A0II62|A0A1A0II62_9ACTN Uncharacterized protein OS=Gordonia sp. 852002-51296_SCH5728562-b OX=1834101 GN=A5766_09680 PE=4 SV=1
ch00	Eph1.1ch00.g003410.1	tr|D0LFJ6|D0LFJ6_GORB4 TrwC relaxase OS=Gordonia bronchialis (strain ATCC 25592 / DSM 43247 / BCRC 13721 / JCM 3198 / KCTC 3076 / NBRC 16047 / NCTC 10667) OX=526226 GN=Gbro_4932 PE=4 SV=1
ch00	Eph1.1ch00.g003490.1	tr|A0A1A0IHJ9|A0A1A0IHJ9_9ACTN Helicase OS=Gordonia sp. 852002-51296_SCH5728562-b OX=1834101 GN=A5766_09665 PE=4 SV=1
ch00	Eph1.1ch00.g003560.1	tr|A0A1A0IHG7|A0A1A0IHG7_9ACTN Uncharacterized protein OS=Gordonia sp. 852002-51296_SCH5728562-b OX=1834101 GN=A5766_09660 PE=4 SV=1
ch00	Eph1.1ch00.g004570.1	tr|A0A5J9V581|A0A5J9V581_9POAL Uncharacterized protein (Fragment) OS=Eragrostis curvula OX=38414 GN=EJB05_22754 PE=4 SV=1
ch00	Eph1.1ch00.g005090.1	tr|A0A511D487|A0A511D487_9PSEU Peptidase OS=Pseudonocardia asaccharolytica DSM 44247 = NBRC 16224 OX=1123024 GN=PA7_33140 PE=4 SV=1
ch00	Eph1.1ch00.g005110.1	tr|A0A7L4YJP4|A0A7L4YJP4_9ACTN Amidohydrolase family protein OS=Epidermidibacterium keratini OX=1891644 GN=EK0264_01665 PE=4 SV=1
ch00	Eph1.1ch00.g005120.1	tr|A0A2W6DKM9|A0A2W6DKM9_9PSEU Uncharacterized protein OS=Pseudonocardiales bacterium OX=2201155 GN=DLM58_23350 PE=4 SV=1
ch00	Eph1.1ch00.g005170.1	tr|A0A522PZP5|A0A522PZP5_9ACTN DNA-binding protein OS=Jatrophihabitans sp. OX=1932789 GN=EPN43_13715 PE=4 SV=1
ch00	Eph1.1ch00.g005190.1	tr|A0A1C5G6J7|A0A1C5G6J7_MICEH Uncharacterized protein OS=Micromonospora echinofusca OX=47858 GN=GA0070610_1411 PE=4 SV=1
ch00	Eph1.1ch00.g005250.1	tr|A0A2S8BCB0|A0A2S8BCB0_9MYCO Cell division protein FtsQ OS=Mycobacterium talmoniae OX=1858794 GN=ftsQ PE=3 SV=1
ch00	Eph1.1ch00.g005790.1	tr|Q6Y7X4|Q6Y7X4_9POAL DNA-directed RNA polymerase beta' subunit 2 (Fragment) OS=Setaria sphacelata OX=158160 GN=rpoC2 PE=4 SV=1
ch00	Eph1.1ch00.g007240.1	tr|A0A1D6I4D9|A0A1D6I4D9_MAIZE Uncharacterized protein OS=Zea mays OX=4577 GN=ZEAMMB73_Zm00001d020491 PE=4 SV=1
ch00	Eph1.1ch00.g007250.1	tr|A0A5J9V5A6|A0A5J9V5A6_9POAL Uncharacterized protein (Fragment) OS=Eragrostis curvula OX=38414 GN=EJB05_22765 PE=4 SV=1
ch00	Eph1.1ch00.g011270.1	tr|A0A7Y5ZCF3|A0A7Y5ZCF3_9MICO Extracellular solute-binding protein OS=Leifsonia sp. C5G2 OX=2735269 GN=HNO83_01080 PE=4 SV=1
ch00	Eph1.1ch00.g012240.1	tr|A0A0E0I3Y5|A0A0E0I3Y5_ORYNI DNA-directed RNA polymerase OS=Oryza nivara OX=4536 PE=4 SV=1
ch00	Eph1.1ch00.g013430.1	tr|A0A804MHM6|A0A804MHM6_MAIZE Uncharacterized protein OS=Zea mays OX=4577 PE=4 SV=1
ch00	Eph1.1ch00.g014350.1	tr|A0A075BCQ3|A0A075BCQ3_9POAL DNA-directed RNA polymerase subunit beta'' OS=Gelidocalamus tessellatus OX=862994 GN=rpoC2 PE=3 SV=1
ch00	Eph1.1ch00.g014770.1	tr|K4ADN7|K4ADN7_SETIT Ribulose-phosphate 3-epimerase OS=Setaria italica OX=4555 GN=101774062 PE=3 SV=1
ch00	Eph1.1ch00.g015800.1	tr|A0A4U6VZM1|A0A4U6VZM1_SETVI NB-ARC domain-containing protein OS=Setaria viridis OX=4556 GN=SEVIR_2G042500v2 PE=4 SV=1
ch00	Eph1.1ch00.g015820.1	tr|A0A4U6UMY0|A0A4U6UMY0_SETVI NAM-associated domain-containing protein OS=Setaria viridis OX=4556 GN=SEVIR_5G306000v2 PE=4 SV=1
ch00	Eph1.1ch00.g016160.1	tr|A0A1H4AEP5|A0A1H4AEP5_9MICO RHS repeat-associated core domain-containing protein OS=Leifsonia sp. 21MFCrub1.1 OX=1798223 GN=SAMN04515680_0067 PE=4 SV=1
ch00	Eph1.1ch00.g016180.1	tr|A0A1I4MWB3|A0A1I4MWB3_9MICO RHS repeat-associated core domain-containing protein OS=Leifsonia sp. CL147 OX=1798215 GN=SAMN04515692_12538 PE=4 SV=1
ch00	Eph1.1ch00.g016210.1	tr|A0A1I4I1T4|A0A1I4I1T4_9MICO Concanavalin A-like lectin/glucanases superfamily protein OS=Leifsonia sp. CL147 OX=1798215 GN=SAMN04515692_105105 PE=4 SV=1
ch00	Eph1.1ch00.g016560.1	tr|A0A7J7ADY3|A0A7J7ADY3_9COLE ABC transporter domain-containing protein OS=Abscondita terminalis OX=2069292 GN=FQR65_LT20509 PE=4 SV=1
ch00	Eph1.1ch00.g016570.1	tr|A0A2W6DV75|A0A2W6DV75_9PSEU Sugar ABC transporter substrate-binding protein OS=Pseudonocardiales bacterium OX=2201155 GN=DLM58_00995 PE=4 SV=1
ch00	Eph1.1ch00.g016580.1	tr|A0A1M4UNI9|A0A1M4UNI9_STRHI Predicted arabinose efflux permease, MFS family OS=Streptoalloteichus hindustanus OX=2017 GN=SAMN05444320_101494 PE=4 SV=1
ch00	Eph1.1ch00.g016650.1	tr|A0A1W2FME4|A0A1W2FME4_9PSEU Repeat domain-containing protein OS=Lentzea albidocapillata OX=40571 GN=SAMN05660733_07166 PE=4 SV=1
ch00	Eph1.1ch00.g016660.1	tr|A0A542ZGL8|A0A542ZGL8_9MICO RNA polymerase sigma factor OS=Oryzihumus leptocrescens OX=297536 GN=FB474_0848 PE=3 SV=1
ch00	Eph1.1ch00.g016670.1	tr|A0A1S1S754|A0A1S1S754_9ACTN zf-HC2 domain-containing protein OS=Frankia sp. BMG5.36 OX=1834512 GN=BCD48_04100 PE=4 SV=1
ch00	Eph1.1ch00.g016680.1	tr|A0A3A4BKU0|A0A3A4BKU0_9ACTN Pup--protein ligase OS=Bailinhaonella thermotolerans OX=1070861 GN=pafA PE=3 SV=1
ch00	Eph1.1ch00.g016720.1	tr|A0A2W6D5H1|A0A2W6D5H1_9PSEU Uncharacterized protein OS=Pseudonocardiales bacterium OX=2201155 GN=DLM57_04185 PE=4 SV=1
ch00	Eph1.1ch00.g016730.1	tr|A0A330GMW2|A0A330GMW2_9HYPH HAD family hydrolase OS=Mesorhizobium atlanticum OX=2233532 GN=DPM35_17675 PE=4 SV=1
ch00	Eph1.1ch00.g016760.1	tr|A0A1M5MUK5|A0A1M5MUK5_9ACTN 5'-3' exonuclease OS=Jatrophihabitans endophyticus OX=1206085 GN=SAMN05443575_2833 PE=4 SV=1
ch00	Eph1.1ch00.g016840.1	tr|A0A2W6CSQ8|A0A2W6CSQ8_9PSEU MFS transporter OS=Pseudonocardiales bacterium OX=2201155 GN=DLM57_12895 PE=4 SV=1
ch00	Eph1.1ch00.g016890.1	tr|A0A260IFA7|A0A260IFA7_9NOCA MFS transporter OS=Rhodococcus sp. 05-2256-B3 OX=2022490 GN=CH257_22900 PE=4 SV=1
ch00	Eph1.1ch00.g017020.1	tr|A0A0P0YAT6|A0A0P0YAT6_ORYSJ Os12g0522516 protein (Fragment) OS=Oryza sativa subsp. japonica OX=39947 GN=Os12g0522516 PE=4 SV=1
ch00	Eph1.1ch00.g017860.1	tr|C7PZ82|C7PZ82_CATAD Extracellular solute-binding protein family 1 OS=Catenulispora acidiphila (strain DSM 44928 / JCM 14897 / NBRC 102108 / NRRL B-24433 / ID139908) OX=479433 GN=Caci_2622 PE=4 SV=1
ch00	Eph1.1ch00.g017870.1	tr|A0A8J3VR92|A0A8J3VR92_9ACTN Sugar kinase OS=Rugosimonospora africana OX=556532 GN=Raf01_41120 PE=4 SV=1
ch00	Eph1.1ch00.g017890.1	tr|A0A7W5JVN5|A0A7W5JVN5_9ACTN Putative NBD/HSP70 family sugar kinase OS=Microlunatus antarcticus OX=53388 GN=FHX39_002148 PE=3 SV=1
ch00	Eph1.1ch00.g017920.1	tr|A0A545AXJ4|A0A545AXJ4_9ACTN DUF6314 domain-containing protein OS=Cryptosporangium phraense OX=2593070 GN=FL583_06030 PE=4 SV=1
ch00	Eph1.1ch00.g017940.1	tr|A0A4Q7NAY2|A0A4Q7NAY2_9ACTN Amylosucrase OS=Motilibacter rhizosphaerae OX=598652 GN=EV189_3591 PE=4 SV=1
ch00	Eph1.1ch00.g017950.1	tr|A0A439E0E4|A0A439E0E4_9MYCO Methyltransf_25 domain-containing protein OS=Mycolicibacterium elephantis DSM 44368 OX=1335622 GN=MELE44368_01330 PE=4 SV=1
ch00	Eph1.1ch00.g017960.1	tr|A0A1H6DJX4|A0A1H6DJX4_9ACTN NPCBM-associated, NEW3 domain of alpha-galactosidase OS=Streptomyces yanglinensis OX=310779 GN=SAMN05216223_11692 PE=4 SV=1
ch00	Eph1.1ch00.g018020.1	tr|A0A1V2NY46|A0A1V2NY46_9ACTN LuxR family transcriptional regulator OS=Kribbella sp. ALI-6-A OX=1933817 GN=BWI15_36955 PE=4 SV=1
ch00	Eph1.1ch00.g018080.1	tr|A0A7K0JPK2|A0A7K0JPK2_9ACTN TetR family transcriptional regulator OS=Acidiferrimicrobium australe OX=2664430 GN=GHK86_04005 PE=4 SV=1
ch00	Eph1.1ch00.g018100.1	tr|A0A239IKM2|A0A239IKM2_9ACTN Aspartate-semialdehyde dehydrogenase OS=Geodermatophilus saharensis OX=1137994 GN=asd PE=3 SV=1
ch00	Eph1.1ch00.g002260.1	tr|A0A1G8NID6|A0A1G8NID6_9ACTN Uncharacterized protein OS=Frankineae bacterium MT45 OX=1882833 GN=SAMN05444157_0216 PE=4 SV=1
ch00	Eph1.1ch00.g003460.1	tr|A0A1A0II62|A0A1A0II62_9ACTN Uncharacterized protein OS=Gordonia sp. 852002-51296_SCH5728562-b OX=1834101 GN=A5766_09680 PE=4 SV=1
ch00	Eph1.1ch00.g007280.1	tr|A0A5N6LAX3|A0A5N6LAX3_9ASTR Proton_antipo_M domain-containing protein OS=Mikania micrantha OX=192012 GN=E3N88_45624 PE=4 SV=1
ch00	Eph1.1ch00.g016710.1	tr|A0A4S2R963|A0A4S2R963_9ACTN Diacylglycerol kinase OS=Streptomyces sp. RKND-216 OX=2562581 GN=E4198_23630 PE=4 SV=1
ch00	Eph1.1ch00.g017690.1	tr|A0A1D8I1W6|A0A1D8I1W6_ORYRU Transmembrane protein OS=Oryza rufipogon OX=4529 GN=orf367 PE=4 SV=1
ch00	Eph1.1ch00.g017980.1	tr|A0A543CRL7|A0A543CRL7_9ACTN Uncharacterized protein OS=Actinoallomurus bryophytorum OX=1490222 GN=FB559_5259 PE=4 SV=1
ch1A	Eph1.1ch1A.g000040.1	tr|A0A2T7F0L4|A0A2T7F0L4_9POAL STI1 domain-containing protein OS=Panicum hallii var. hallii OX=1504633 GN=GQ55_1G000300 PE=4 SV=1
ch1A	Eph1.1ch1A.g000050.1	tr|K3YR67|K3YR67_SETIT Protein disulfide-isomerase OS=Setaria italica OX=4555 GN=101753416 PE=3 SV=1
ch1A	Eph1.1ch1A.g000060.1	tr|A0A2S3GKC2|A0A2S3GKC2_9POAL RING-CH-type domain-containing protein OS=Panicum hallii OX=206008 GN=PAHAL_1G000100 PE=4 SV=1
ch1A	Eph1.1ch1A.g000070.1	tr|A0A2T7F0J6|A0A2T7F0J6_9POAL LEA_2 domain-containing protein OS=Panicum hallii var. hallii OX=1504633 GN=GQ55_1G000400 PE=4 SV=1
ch1A	Eph1.1ch1A.g000080.1	tr|A0A3L6QHC2|A0A3L6QHC2_PANMI Fe2OG dioxygenase domain-containing protein OS=Panicum miliaceum OX=4540 GN=C2845_PM12G00460 PE=3 SV=1
ch1A	Eph1.1ch1A.g000090.1	tr|A0A1E5VCE6|A0A1E5VCE6_9POAL Uncharacterized protein OS=Dichanthelium oligosanthes OX=888268 GN=BAE44_0016147 PE=4 SV=1
ch1A	Eph1.1ch1A.g000100.1	tr|A0A3L6QJZ5|A0A3L6QJZ5_PANMI Transcriptional regulator SUPERMAN-like OS=Panicum miliaceum OX=4540 GN=C2845_PM12G00440 PE=4 SV=1
ch1A	Eph1.1ch1A.g000110.1	tr|A0A2S3GKG6|A0A2S3GKG6_9POAL Uncharacterized protein OS=Panicum hallii OX=206008 GN=PAHAL_1G000800 PE=4 SV=1
ch1A	Eph1.1ch1A.g000120.1	tr|A0A2T7F0K9|A0A2T7F0K9_9POAL Aa_trans domain-containing protein OS=Panicum hallii var. hallii OX=1504633 GN=GQ55_1G001000 PE=4 SV=1
ch1A	Eph1.1ch1A.g000150.1	tr|A0A3L6QN33|A0A3L6QN33_PANMI GDSL esterase/lipase EXL3-like OS=Panicum miliaceum OX=4540 GN=C2845_PM12G00410 PE=3 SV=1
ch1A	Eph1.1ch1A.g000160.1	tr|A0A2T7F0K6|A0A2T7F0K6_9POAL Uncharacterized protein OS=Panicum hallii var. hallii OX=1504633 GN=GQ55_1G001400 PE=3 SV=1
ch1A	Eph1.1ch1A.g000170.1	tr|K3YW72|K3YW72_SETIT SKP1-like protein OS=Setaria italica OX=4555 GN=101756927 PE=3 SV=1
ch1A	Eph1.1ch1A.g000180.1	tr|A0A2T7F0L1|A0A2T7F0L1_9POAL HECT-type E3 ubiquitin transferase OS=Panicum hallii var. hallii OX=1504633 GN=GQ55_1G001600 PE=3 SV=1
ch1A	Eph1.1ch1A.g000190.1	tr|A0A2T7F0K7|A0A2T7F0K7_9POAL Kinesin motor domain-containing protein OS=Panicum hallii var. hallii OX=1504633 GN=GQ55_1G001700 PE=3 SV=1
ch1A	Eph1.1ch1A.g000200.1	tr|A0A2S3GKP5|A0A2S3GKP5_9POAL Uncharacterized protein OS=Panicum hallii OX=206008 GN=PAHAL_1G001700 PE=4 SV=1
ch1A	Eph1.1ch1A.g000210.1	tr|A0A2S3GKE7|A0A2S3GKE7_9POAL Glutaredoxin domain-containing protein OS=Panicum hallii OX=206008 GN=PAHAL_1G001800 PE=4 SV=1
ch1A	Eph1.1ch1A.g000230.1	tr|A0A3L6RT41|A0A3L6RT41_PANMI Thiosulfate sulfurtransferase 18-like OS=Panicum miliaceum OX=4540 GN=C2845_PM11G11540 PE=4 SV=1
ch1A	Eph1.1ch1A.g000240.1	tr|A0A368PHA3|A0A368PHA3_SETIT Rhodanese domain-containing protein OS=Setaria italica OX=4555 GN=SETIT_1G002000v2 PE=4 SV=1
ch1A	Eph1.1ch1A.g000260.1	tr|A0A1E5V5W9|A0A1E5V5W9_9POAL Uncharacterized protein (Fragment) OS=Dichanthelium oligosanthes OX=888268 GN=BAE44_0018419 PE=4 SV=1
ch1A	Eph1.1ch1A.g000270.1	tr|K4AGJ3|K4AGJ3_SETIT Small nuclear ribonucleoprotein Sm D3 OS=Setaria italica OX=4555 GN=101782551 PE=3 SV=1
ch1A	Eph1.1ch1A.g000280.1	tr|A0A835KKL1|A0A835KKL1_9POAL Uncharacterized protein OS=Digitaria exilis OX=1010633 GN=HU200_014030 PE=4 SV=1
ch1A	Eph1.1ch1A.g000290.1	tr|K3YR06|K3YR06_SETIT Uncharacterized protein OS=Setaria italica OX=4555 GN=101761781 PE=3 SV=1
ch1A	Eph1.1ch1A.g000300.1	tr|A0A2T7F0M7|A0A2T7F0M7_9POAL Uncharacterized protein OS=Panicum hallii var. hallii OX=1504633 GN=GQ55_1G002800 PE=4 SV=1
ch1A	Eph1.1ch1A.g000310.1	tr|K3YPE9|K3YPE9_SETIT DNA-directed RNA polymerase subunit beta OS=Setaria italica OX=4555 GN=101762596 PE=3 SV=1
ch1A	Eph1.1ch1A.g000320.1	tr|A0A811SLC2|A0A811SLC2_9POAL Hypothetical protein OS=Miscanthus lutarioriparius OX=422564 GN=NCGR_LOCUS32650 PE=4 SV=1
ch1A	Eph1.1ch1A.g000330.1	tr|A0A3L6QH73|A0A3L6QH73_PANMI Putative invertase inhibitor OS=Panicum miliaceum OX=4540 GN=C2845_PM12G00260 PE=4 SV=1
ch1A	Eph1.1ch1A.g000380.1	tr|A0A6G1C5A1|A0A6G1C5A1_9ORYZ Uncharacterized protein OS=Oryza meyeriana var. granulata OX=110450 GN=E2562_012427 PE=3 SV=1
ch1A	Eph1.1ch1A.g000390.1	tr|A0A1E5V5X1|A0A1E5V5X1_9POAL Ferredoxin--NADP reductase, chloroplastic OS=Dichanthelium oligosanthes OX=888268 GN=BAE44_0018425 PE=3 SV=1
ch1A	Eph1.1ch1A.g000480.1	tr|A0A3L6QLG2|A0A3L6QLG2_PANMI WAT1-related protein OS=Panicum miliaceum OX=4540 GN=C2845_PM12G00200 PE=3 SV=1
ch1A	Eph1.1ch1A.g000490.1	tr|A0A4U6WFT4|A0A4U6WFT4_SETVI Uncharacterized protein OS=Setaria viridis OX=4556 GN=SEVIR_1G003401v2 PE=4 SV=1
ch1A	Eph1.1ch1A.g000500.1	tr|A0A368PFL8|A0A368PFL8_SETIT Uncharacterized protein OS=Setaria italica OX=4555 GN=SETIT_1G003500v2 PE=4 SV=1
ch1A	Eph1.1ch1A.g000520.1	tr|A0A368PHC9|A0A368PHC9_SETIT Myb-like domain-containing protein OS=Setaria italica OX=4555 GN=SETIT_1G003700v2 PE=4 SV=1
ch1A	Eph1.1ch1A.g000530.1	tr|A0A2T7F0N7|A0A2T7F0N7_9POAL CP-type G domain-containing protein OS=Panicum hallii var. hallii OX=1504633 GN=GQ55_1G004000 PE=4 SV=1
ch1A	Eph1.1ch1A.g000540.1	tr|A0A835EEE8|A0A835EEE8_9POAL Uncharacterized protein OS=Digitaria exilis OX=1010633 GN=HU200_046822 PE=4 SV=1
ch1A	Eph1.1ch1A.g000550.1	tr|K3YVJ5|K3YVJ5_SETIT RNA-binding protein 48 OS=Setaria italica OX=4555 GN=101767223 PE=3 SV=1
ch1A	Eph1.1ch1A.g000560.1	tr|A0A1E5VTC5|A0A1E5VTC5_9POAL Protein transport protein sec16 OS=Dichanthelium oligosanthes OX=888268 GN=BAE44_0010603 PE=3 SV=1
ch1A	Eph1.1ch1A.g000570.1	tr|A0A2T7F0Q9|A0A2T7F0Q9_9POAL Acetyltransferase component of pyruvate dehydrogenase complex OS=Panicum hallii var. hallii OX=1504633 GN=GQ55_1G004400 PE=3 SV=1
ch1A	Eph1.1ch1A.g000580.1	tr|A0A3L6RNH7|A0A3L6RNH7_PANMI L-lactate dehydrogenase OS=Panicum miliaceum OX=4540 GN=C2845_PM11G11580 PE=3 SV=1
ch1A	Eph1.1ch1A.g000610.1	tr|A0A1E5VK20|A0A1E5VK20_9POAL L-lactate dehydrogenase OS=Dichanthelium oligosanthes OX=888268 GN=BAE44_0013558 PE=3 SV=1
ch1A	Eph1.1ch1A.g000630.1	tr|A0A3L6QGZ2|A0A3L6QGZ2_PANMI L-lactate dehydrogenase OS=Panicum miliaceum OX=4540 GN=C2845_PM12G00100 PE=3 SV=1
ch1A	Eph1.1ch1A.g000640.1	tr|A0A368PHD9|A0A368PHD9_SETIT Uncharacterized protein OS=Setaria italica OX=4555 GN=SETIT_1G004500v2 PE=4 SV=1
ch1A	Eph1.1ch1A.g000670.1	tr|A0A4U6W5T3|A0A4U6W5T3_SETVI Uncharacterized protein OS=Setaria viridis OX=4556 GN=SEVIR_1G004700v2 PE=3 SV=1
ch1A	Eph1.1ch1A.g000690.1	tr|K4A688|K4A688_SETIT DYW_deaminase domain-containing protein OS=Setaria italica OX=4555 GN=SETIT_9G413600v2 PE=4 SV=1
ch1A	Eph1.1ch1A.g000700.1	tr|A0A3L6RVN2|A0A3L6RVN2_PANMI RING-H2 finger protein ATL79-like OS=Panicum miliaceum OX=4540 GN=C2845_PM11G11890 PE=4 SV=1
ch1A	Eph1.1ch1A.g000710.1	tr|A0A3L6RSQ9|A0A3L6RSQ9_PANMI Uncharacterized protein OS=Panicum miliaceum OX=4540 GN=C2845_PM11G11900 PE=4 SV=1
ch1A	Eph1.1ch1A.g000720.1	tr|A0A2T7F0Q6|A0A2T7F0Q6_9POAL Uncharacterized protein OS=Panicum hallii var. hallii OX=1504633 GN=GQ55_1G005500 PE=4 SV=1
ch1A	Eph1.1ch1A.g000730.1	tr|A0A2T7F0R2|A0A2T7F0R2_9POAL Uncharacterized protein OS=Panicum hallii var. hallii OX=1504633 GN=GQ55_1G005600 PE=3 SV=1
ch1A	Eph1.1ch1A.g000740.1	tr|K3YT61|K3YT61_SETIT Protein kinase domain-containing protein OS=Setaria italica OX=4555 GN=101772578 PE=4 SV=1
ch1A	Eph1.1ch1A.g000780.1	tr|A0A3L6QLR6|A0A3L6QLR6_PANMI Uncharacterized protein OS=Panicum miliaceum OX=4540 GN=C2845_PM12G00510 PE=3 SV=1
ch1A	Eph1.1ch1A.g000800.1	tr|A0A0A9QF74|A0A0A9QF74_ARUDO Uncharacterized protein OS=Arundo donax OX=35708 PE=4 SV=1
ch1A	Eph1.1ch1A.g000810.1	tr|A0A3L6RVP8|A0A3L6RVP8_PANMI Uncharacterized protein OS=Panicum miliaceum OX=4540 GN=C2845_PM11G11990 PE=4 SV=1
ch1A	Eph1.1ch1A.g000830.1	tr|A0A3L6RWL7|A0A3L6RWL7_PANMI F-box protein PP2-B11-like isoform X1 OS=Panicum miliaceum OX=4540 GN=C2845_PM11G22240 PE=4 SV=1
ch1A	Eph1.1ch1A.g000850.1	tr|A0A4V6DC86|A0A4V6DC86_SETVI Uncharacterized protein OS=Setaria viridis OX=4556 GN=SEVIR_1G006300v2 PE=4 SV=1
ch1A	Eph1.1ch1A.g000860.1	tr|K3YR05|K3YR05_SETIT Uncharacterized protein OS=Setaria italica OX=4555 GN=101774216 PE=4 SV=1
ch1A	Eph1.1ch1A.g000880.1	tr|K3YRN7|K3YRN7_SETIT Uncharacterized protein OS=Setaria italica OX=4555 PE=4 SV=1
ch1A	Eph1.1ch1A.g000890.1	tr|A0A4U6W2U9|A0A4U6W2U9_SETVI Uncharacterized protein OS=Setaria viridis OX=4556 GN=SEVIR_1G006500v2 PE=3 SV=1
ch1A	Eph1.1ch1A.g000900.1	tr|A0A835B9P3|A0A835B9P3_9POAL Uncharacterized protein OS=Digitaria exilis OX=1010633 GN=HU200_046792 PE=3 SV=1
ch1A	Eph1.1ch1A.g000910.1	tr|A0A835B9P3|A0A835B9P3_9POAL Uncharacterized protein OS=Digitaria exilis OX=1010633 GN=HU200_046792 PE=3 SV=1
ch1A	Eph1.1ch1A.g000920.1	tr|A0A4U6W2U9|A0A4U6W2U9_SETVI Uncharacterized protein OS=Setaria viridis OX=4556 GN=SEVIR_1G006500v2 PE=3 SV=1
ch1A	Eph1.1ch1A.g000930.1	tr|A0A368PFD2|A0A368PFD2_SETIT Uncharacterized protein OS=Setaria italica OX=4555 GN=SETIT_1G006700v2 PE=3 SV=1
ch1A	Eph1.1ch1A.g000960.1	tr|K3YRS9|K3YRS9_SETIT Uncharacterized protein OS=Setaria italica OX=4555 GN=101777323 PE=4 SV=1
ch1A	Eph1.1ch1A.g000980.1	tr|A0A3L6RVJ1|A0A3L6RVJ1_PANMI Uncharacterized protein OS=Panicum miliaceum OX=4540 GN=C2845_PM11G12070 PE=4 SV=1
ch1A	Eph1.1ch1A.g000990.1	tr|A0A368PJX8|A0A368PJX8_SETIT Protein kinase domain-containing protein OS=Setaria italica OX=4555 GN=SETIT_1G120000v2 PE=4 SV=1
ch1A	Eph1.1ch1A.g001000.1	tr|A0A2S3GKF9|A0A2S3GKF9_9POAL Helicase C-terminal domain-containing protein OS=Panicum hallii OX=206008 GN=PAHAL_1G006900 PE=4 SV=1
ch1A	Eph1.1ch1A.g001010.1	tr|A0A4U6W956|A0A4U6W956_SETVI Mannosyltransferase OS=Setaria viridis OX=4556 GN=SEVIR_1G118500v2 PE=3 SV=1
ch1A	Eph1.1ch1A.g001020.1	tr|K3YQA6|K3YQA6_SETIT Protein kinase domain-containing protein OS=Setaria italica OX=4555 GN=101782454 PE=4 SV=1
ch1A	Eph1.1ch1A.g001030.1	tr|A0A3L6TBV9|A0A3L6TBV9_PANMI Uncharacterized protein OS=Panicum miliaceum OX=4540 GN=C2845_PM03G00070 PE=4 SV=1
ch1A	Eph1.1ch1A.g001050.1	tr|B6SGI4|B6SGI4_MAIZE Ribosomal protein L37 OS=Zea mays OX=4577 GN=100284994 PE=2 SV=1
ch1A	Eph1.1ch1A.g001070.1	tr|A0A2S3GKF2|A0A2S3GKF2_9POAL Protein kinase domain-containing protein OS=Panicum hallii OX=206008 GN=PAHAL_1G007400 PE=3 SV=1
ch1A	Eph1.1ch1A.g001080.1	tr|A0A3L6QFY5|A0A3L6QFY5_PANMI Uncharacterized protein OS=Panicum miliaceum OX=4540 GN=C2845_PM12G00660 PE=4 SV=1
ch1A	Eph1.1ch1A.g001100.1	tr|K3YZ37|K3YZ37_SETIT Uncharacterized protein OS=Setaria italica OX=4555 GN=101767080 PE=3 SV=1
ch1A	Eph1.1ch1A.g001120.1	tr|A0A1E5UXU6|A0A1E5UXU6_9POAL Uncharacterized protein OS=Dichanthelium oligosanthes OX=888268 GN=BAE44_0021269 PE=4 SV=1
ch1A	Eph1.1ch1A.g001130.1	tr|A0A835FQV6|A0A835FQV6_9POAL Uncharacterized protein OS=Digitaria exilis OX=1010633 GN=HU200_005960 PE=3 SV=1
ch1A	Eph1.1ch1A.g001430.1	tr|A0A4U6TH90|A0A4U6TH90_SETVI DUF1618 domain-containing protein OS=Setaria viridis OX=4556 GN=SEVIR_8G197575v2 PE=4 SV=1
ch1A	Eph1.1ch1A.g001480.1	tr|A0A2S3GKL5|A0A2S3GKL5_9POAL Uncharacterized protein OS=Panicum hallii OX=206008 GN=PAHAL_1G008600 PE=4 SV=1
ch1A	Eph1.1ch1A.g001510.1	tr|A0A4U6TH90|A0A4U6TH90_SETVI DUF1618 domain-containing protein OS=Setaria viridis OX=4556 GN=SEVIR_8G197575v2 PE=4 SV=1
ch1A	Eph1.1ch1A.g001550.1	tr|A0A2S3GKL5|A0A2S3GKL5_9POAL Uncharacterized protein OS=Panicum hallii OX=206008 GN=PAHAL_1G008600 PE=4 SV=1
ch1A	Eph1.1ch1A.g001590.1	tr|K3YRU8|K3YRU8_SETIT Carboxypeptidase OS=Setaria italica OX=4555 GN=101770578 PE=3 SV=1
ch1A	Eph1.1ch1A.g001600.1	tr|A0A835AU38|A0A835AU38_9POAL F-box domain-containing protein OS=Digitaria exilis OX=1010633 GN=HU200_047288 PE=4 SV=1
ch1A	Eph1.1ch1A.g001630.1	tr|A0A4U6W725|A0A4U6W725_SETVI PlsC domain-containing protein OS=Setaria viridis OX=4556 GN=SEVIR_1G115700v2 PE=4 SV=1
ch1A	Eph1.1ch1A.g001640.1	tr|A0A2S3GKI1|A0A2S3GKI1_9POAL Uncharacterized protein OS=Panicum hallii OX=206008 GN=PAHAL_1G007600 PE=4 SV=1
ch1A	Eph1.1ch1A.g001650.1	tr|A0A2T7F0W3|A0A2T7F0W3_9POAL F-box domain-containing protein OS=Panicum hallii var. hallii OX=1504633 GN=GQ55_1G009500 PE=4 SV=1
ch1A	Eph1.1ch1A.g001660.1	tr|A0A4U6W844|A0A4U6W844_SETVI Uncharacterized protein OS=Setaria viridis OX=4556 GN=SEVIR_1G115900v2 PE=3 SV=1
ch1A	Eph1.1ch1A.g001670.1	tr|A0A1E5VK30|A0A1E5VK30_9POAL Transcription factor MYB86 OS=Dichanthelium oligosanthes OX=888268 GN=BAE44_0013548 PE=4 SV=1
ch1A	Eph1.1ch1A.g001690.1	tr|A0A3L6QMN1|A0A3L6QMN1_PANMI RNA helicase OS=Panicum miliaceum OX=4540 GN=C2845_PM04G25660 PE=4 SV=1
ch1A	Eph1.1ch1A.g001700.1	tr|A0A811SHY1|A0A811SHY1_9POAL Hypothetical protein OS=Miscanthus lutarioriparius OX=422564 GN=NCGR_LOCUS64962 PE=4 SV=1
ch1A	Eph1.1ch1A.g001730.1	tr|A0A2T7F0W2|A0A2T7F0W2_9POAL S1 motif domain-containing protein OS=Panicum hallii var. hallii OX=1504633 GN=GQ55_1G010000 PE=4 SV=1
ch1A	Eph1.1ch1A.g001740.1	tr|A0A4U6TH90|A0A4U6TH90_SETVI DUF1618 domain-containing protein OS=Setaria viridis OX=4556 GN=SEVIR_8G197575v2 PE=4 SV=1
ch1A	Eph1.1ch1A.g001750.1	tr|A0A4U6TJU4|A0A4U6TJU4_SETVI DUF1618 domain-containing protein (Fragment) OS=Setaria viridis OX=4556 GN=SEVIR_8G139700v2 PE=4 SV=1
ch1A	Eph1.1ch1A.g001760.1	tr|A0A368S9B6|A0A368S9B6_SETIT DUF1618 domain-containing protein OS=Setaria italica OX=4555 GN=SETIT_8G188900v2 PE=4 SV=1
ch1A	Eph1.1ch1A.g001780.1	tr|A0A835F4L8|A0A835F4L8_9POAL Amidohydro-rel domain-containing protein OS=Digitaria exilis OX=1010633 GN=HU200_018538 PE=3 SV=1
ch1A	Eph1.1ch1A.g001790.1	tr|A0A368PJN8|A0A368PJN8_SETIT Catalase OS=Setaria italica OX=4555 GN=SETIT_1G117500v2 PE=3 SV=1
ch1A	Eph1.1ch1A.g001810.1	tr|A0A2S3GKV3|A0A2S3GKV3_9POAL Uncharacterized protein OS=Panicum hallii OX=206008 GN=PAHAL_1G011600 PE=3 SV=1
ch1A	Eph1.1ch1A.g001820.1	tr|A0A2T7F0Z7|A0A2T7F0Z7_9POAL Uncharacterized protein OS=Panicum hallii var. hallii OX=1504633 GN=GQ55_1G010800 PE=3 SV=1
ch1A	Eph1.1ch1A.g001920.1	tr|A0A4U6W860|A0A4U6W860_SETVI Protein kinase domain-containing protein OS=Setaria viridis OX=4556 GN=SEVIR_1G117600v2 PE=3 SV=1
ch1A	Eph1.1ch1A.g001930.1	tr|A0A1E5VID6|A0A1E5VID6_9POAL Transcription factor ILR3 OS=Dichanthelium oligosanthes OX=888268 GN=BAE44_0014120 PE=3 SV=1
ch1A	Eph1.1ch1A.g001940.1	tr|A0A3L6QCL5|A0A3L6QCL5_PANMI Retinol dehydrogenase 12-like OS=Panicum miliaceum OX=4540 GN=C2845_PM12G00970 PE=3 SV=1
ch1A	Eph1.1ch1A.g001950.1	tr|A0A3L6RRC3|A0A3L6RRC3_PANMI Uncharacterized protein OS=Panicum miliaceum OX=4540 GN=C2845_PM11G12400 PE=4 SV=1
ch1A	Eph1.1ch1A.g002020.1	tr|A0A3L6RSV5|A0A3L6RSV5_PANMI DNA-directed RNA polymerase II subunit 4-like OS=Panicum miliaceum OX=4540 GN=C2845_PM11G12450 PE=3 SV=1
ch1A	Eph1.1ch1A.g002030.1	tr|A0A4U6WA58|A0A4U6WA58_SETVI Remorin_C domain-containing protein OS=Setaria viridis OX=4556 GN=SEVIR_1G117700v2 PE=3 SV=1
ch1A	Eph1.1ch1A.g002080.1	tr|A0A4U6VL39|A0A4U6VL39_SETVI DUF1995 domain-containing protein OS=Setaria viridis OX=4556 GN=SEVIR_3G415466v2 PE=4 SV=1
ch1A	Eph1.1ch1A.g002090.1	tr|A0A0E0N8W0|A0A0E0N8W0_ORYRU DUF3456 domain-containing protein OS=Oryza rufipogon OX=4529 PE=3 SV=1
ch1A	Eph1.1ch1A.g002100.1	tr|A0A3L6QJ71|A0A3L6QJ71_PANMI Glutamate receptor OS=Panicum miliaceum OX=4540 GN=C2845_PM12G01040 PE=3 SV=1
ch1A	Eph1.1ch1A.g002110.1	tr|A0A811Q055|A0A811Q055_9POAL Peptidylprolyl isomerase OS=Miscanthus lutarioriparius OX=422564 GN=NCGR_LOCUS32486 PE=4 SV=1
ch1A	Eph1.1ch1A.g002120.1	tr|A0A3L6QDR5|A0A3L6QDR5_PANMI UTP--glucose-1-phosphate uridylyltransferase OS=Panicum miliaceum OX=4540 GN=C2845_PM12G01050 PE=3 SV=1
ch1A	Eph1.1ch1A.g002130.1	tr|A0A3L6RV47|A0A3L6RV47_PANMI Autophagy protein 5 OS=Panicum miliaceum OX=4540 GN=C2845_PM11G12520 PE=3 SV=1
ch1A	Eph1.1ch1A.g002140.1	tr|A0A3L6RPE6|A0A3L6RPE6_PANMI Protein trichome birefringence-like 12 OS=Panicum miliaceum OX=4540 GN=C2845_PM11G12530 PE=3 SV=1
ch1A	Eph1.1ch1A.g002160.1	tr|K3YSE6|K3YSE6_SETIT Uncharacterized protein OS=Setaria italica OX=4555 GN=101757330 PE=3 SV=1
ch1A	Eph1.1ch1A.g002170.1	tr|A0A4V6DCN1|A0A4V6DCN1_SETVI Protein kinase domain-containing protein OS=Setaria viridis OX=4556 GN=SEVIR_1G111800v2 PE=3 SV=1
ch1A	Eph1.1ch1A.g002280.1	tr|A0A1E5UR14|A0A1E5UR14_9POAL Uncharacterized protein OS=Dichanthelium oligosanthes OX=888268 GN=BAE44_0023736 PE=4 SV=1
ch1A	Eph1.1ch1A.g002300.1	tr|K3YY90|K3YY90_SETIT Uncharacterized protein OS=Setaria italica OX=4555 GN=SETIT_1G111100v2 PE=4 SV=1
ch1A	Eph1.1ch1A.g002330.1	tr|A0A835AZ57|A0A835AZ57_9POAL Uncharacterized protein OS=Digitaria exilis OX=1010633 GN=HU200_046727 PE=4 SV=1
ch1A	Eph1.1ch1A.g002340.1	tr|A0A4U6W8X4|A0A4U6W8X4_SETVI Uncharacterized protein OS=Setaria viridis OX=4556 GN=SEVIR_1G108500v2 PE=4 SV=1
ch1A	Eph1.1ch1A.g002350.1	tr|A0A3L6QHD9|A0A3L6QHD9_PANMI Peptidase_M14 domain-containing protein OS=Panicum miliaceum OX=4540 GN=C2845_PM12G01130 PE=3 SV=1
ch1A	Eph1.1ch1A.g002400.1	tr|A0A1E5UQV9|A0A1E5UQV9_9POAL Choline/ethanolaminephosphotransferase 1 OS=Dichanthelium oligosanthes OX=888268 GN=BAE44_0023738 PE=4 SV=1
ch1A	Eph1.1ch1A.g002450.1	tr|A0A1E5UQR9|A0A1E5UQR9_9POAL Pentatricopeptide repeat-containing protein OS=Dichanthelium oligosanthes OX=888268 GN=BAE44_0023740 PE=4 SV=1
ch1A	Eph1.1ch1A.g002460.1	tr|A0A453N1Z2|A0A453N1Z2_AEGTS Protein kinase domain-containing protein OS=Aegilops tauschii subsp. strangulata OX=200361 PE=4 SV=1
ch1A	Eph1.1ch1A.g002480.1	tr|A0A2T7F106|A0A2T7F106_9POAL Phospholipase D OS=Panicum hallii var. hallii OX=1504633 GN=GQ55_1G013800 PE=3 SV=1
ch1A	Eph1.1ch1A.g002500.1	tr|K3YZQ2|K3YZQ2_SETIT Uncharacterized protein OS=Setaria italica OX=4555 PE=4 SV=1
ch1A	Eph1.1ch1A.g002510.1	tr|A0A3L6RSJ0|A0A3L6RSJ0_PANMI FAM206 family protein OS=Panicum miliaceum OX=4540 GN=C2845_PM11G12630 PE=4 SV=1
ch1A	Eph1.1ch1A.g002550.1	tr|A0A1E5UQU6|A0A1E5UQU6_9POAL Transcription factor TDR OS=Dichanthelium oligosanthes OX=888268 GN=BAE44_0023743 PE=3 SV=1
ch1A	Eph1.1ch1A.g002570.1	tr|A0A2T8KTP1|A0A2T8KTP1_9POAL Uncharacterized protein OS=Panicum hallii OX=206008 GN=PAHAL_1G015500 PE=3 SV=1
ch1A	Eph1.1ch1A.g002580.1	tr|A3A2J4|A3A2J4_ORYSJ Os02g0120600 protein OS=Oryza sativa subsp. japonica OX=39947 GN=Os02g0120600 PE=3 SV=1
ch1A	Eph1.1ch1A.g002590.1	tr|A0A0D3EZY1|A0A0D3EZY1_9ORYZ Uncharacterized protein OS=Oryza barthii OX=65489 PE=3 SV=1
ch1A	Eph1.1ch1A.g002600.1	tr|A0A2T7F107|A0A2T7F107_9POAL Methenyltetrahydrofolate cyclohydrolase OS=Panicum hallii var. hallii OX=1504633 GN=GQ55_1G014600 PE=3 SV=1
ch1A	Eph1.1ch1A.g002610.1	tr|A0A4U6W6U1|A0A4U6W6U1_SETVI Glutamate--tRNA ligase OS=Setaria viridis OX=4556 GN=SEVIR_1G110700v2 PE=3 SV=1
ch1A	Eph1.1ch1A.g002630.1	tr|A0A368PJW9|A0A368PJW9_SETIT Uncharacterized protein OS=Setaria italica OX=4555 GN=SETIT_1G109500v2 PE=4 SV=1
ch1A	Eph1.1ch1A.g002640.1	tr|A0A1E5UQT1|A0A1E5UQT1_9POAL U6 small nuclear RNA (adenine-(43)-N(6))-methyltransferase OS=Dichanthelium oligosanthes OX=888268 GN=BAE44_0023751 PE=3 SV=1
ch1A	Eph1.1ch1A.g002660.1	tr|A0A2T7F114|A0A2T7F114_9POAL Peptidyl-prolyl cis-trans isomerase OS=Panicum hallii var. hallii OX=1504633 GN=GQ55_1G015100 PE=3 SV=1
ch1A	Eph1.1ch1A.g002670.1	tr|A0A3L6QI97|A0A3L6QI97_PANMI Protein kintoun-like OS=Panicum miliaceum OX=4540 GN=C2845_PM12G01330 PE=4 SV=1
ch1A	Eph1.1ch1A.g002680.1	tr|A0A4U6WBK4|A0A4U6WBK4_SETVI Uncharacterized protein OS=Setaria viridis OX=4556 GN=SEVIR_1G111300v2 PE=4 SV=1
ch1A	Eph1.1ch1A.g002690.1	tr|K3YUV2|K3YUV2_SETIT HVA22-like protein OS=Setaria italica OX=4555 GN=101779899 PE=3 SV=1
ch1A	Eph1.1ch1A.g002710.1	tr|A0A3L6QH39|A0A3L6QH39_PANMI (3S,6E)-nerolidol synthase 1-like isoform X2 OS=Panicum miliaceum OX=4540 GN=C2845_PM12G01360 PE=4 SV=1
ch1A	Eph1.1ch1A.g002730.1	tr|A0A3L6QH39|A0A3L6QH39_PANMI (3S,6E)-nerolidol synthase 1-like isoform X2 OS=Panicum miliaceum OX=4540 GN=C2845_PM12G01360 PE=4 SV=1
ch1A	Eph1.1ch1A.g002760.1	tr|A0A3L6QG77|A0A3L6QG77_PANMI Pentatricopeptide repeat-containing protein OS=Panicum miliaceum OX=4540 GN=C2845_PM12G01370 PE=4 SV=1
ch1A	Eph1.1ch1A.g002770.1	tr|A0A835EDM4|A0A835EDM4_9POAL Uncharacterized protein OS=Digitaria exilis OX=1010633 GN=HU200_043731 PE=3 SV=1
ch1A	Eph1.1ch1A.g002780.1	tr|A0A1E5V9C8|A0A1E5V9C8_9POAL UTP:RNA uridylyltransferase 1 OS=Dichanthelium oligosanthes OX=888268 GN=BAE44_0017309 PE=4 SV=1
ch1A	Eph1.1ch1A.g002790.1	tr|K3YRJ4|K3YRJ4_SETIT Protein DETOXIFICATION OS=Setaria italica OX=4555 GN=101777198 PE=3 SV=1
ch1A	Eph1.1ch1A.g002800.1	tr|A0A1E5V948|A0A1E5V948_9POAL Eukaryotic translation initiation factor 3 subunit J OS=Dichanthelium oligosanthes OX=888268 GN=BAE44_0017314 PE=3 SV=1
ch1A	Eph1.1ch1A.g002820.1	tr|A0A2T7F146|A0A2T7F146_9POAL ARC6-like_IMS domain-containing protein OS=Panicum hallii var. hallii OX=1504633 GN=GQ55_1G016500 PE=4 SV=1
ch1A	Eph1.1ch1A.g002850.1	tr|A0A1E5V9H6|A0A1E5V9H6_9POAL Uncharacterized protein OS=Dichanthelium oligosanthes OX=888268 GN=BAE44_0017307 PE=4 SV=1
ch1A	Eph1.1ch1A.g002870.1	tr|A0A3L6QBE1|A0A3L6QBE1_PANMI Calcium-binding protein KIC-like OS=Panicum miliaceum OX=4540 GN=C2845_PM12G01450 PE=4 SV=1
ch1A	Eph1.1ch1A.g002880.1	tr|K3YTP8|K3YTP8_SETIT Uncharacterized protein OS=Setaria italica OX=4555 GN=101774352 PE=4 SV=1
ch1A	Eph1.1ch1A.g002900.1	tr|A0A2T7EMS5|A0A2T7EMS5_9POAL Uncharacterized protein OS=Panicum hallii var. hallii OX=1504633 GN=GQ55_2G085200 PE=4 SV=1
ch1A	Eph1.1ch1A.g002910.1	tr|A0A2T7EMS5|A0A2T7EMS5_9POAL Uncharacterized protein OS=Panicum hallii var. hallii OX=1504633 GN=GQ55_2G085200 PE=4 SV=1
ch1A	Eph1.1ch1A.g002920.1	tr|A0A2T7EMS5|A0A2T7EMS5_9POAL Uncharacterized protein OS=Panicum hallii var. hallii OX=1504633 GN=GQ55_2G085200 PE=4 SV=1
ch1A	Eph1.1ch1A.g002930.1	tr|A0A2T7EMS5|A0A2T7EMS5_9POAL Uncharacterized protein OS=Panicum hallii var. hallii OX=1504633 GN=GQ55_2G085200 PE=4 SV=1
ch1A	Eph1.1ch1A.g002940.1	tr|A0A2T7EMS5|A0A2T7EMS5_9POAL Uncharacterized protein OS=Panicum hallii var. hallii OX=1504633 GN=GQ55_2G085200 PE=4 SV=1
ch1A	Eph1.1ch1A.g002950.1	tr|A0A2T7EMS5|A0A2T7EMS5_9POAL Uncharacterized protein OS=Panicum hallii var. hallii OX=1504633 GN=GQ55_2G085200 PE=4 SV=1
ch1A	Eph1.1ch1A.g002960.1	tr|A0A2T7EMS5|A0A2T7EMS5_9POAL Uncharacterized protein OS=Panicum hallii var. hallii OX=1504633 GN=GQ55_2G085200 PE=4 SV=1
ch1A	Eph1.1ch1A.g002970.1	tr|A0A2T7EMS5|A0A2T7EMS5_9POAL Uncharacterized protein OS=Panicum hallii var. hallii OX=1504633 GN=GQ55_2G085200 PE=4 SV=1
ch1A	Eph1.1ch1A.g002980.1	tr|A0A2T7EMS5|A0A2T7EMS5_9POAL Uncharacterized protein OS=Panicum hallii var. hallii OX=1504633 GN=GQ55_2G085200 PE=4 SV=1
ch1A	Eph1.1ch1A.g002990.1	tr|A0A2T7EMS5|A0A2T7EMS5_9POAL Uncharacterized protein OS=Panicum hallii var. hallii OX=1504633 GN=GQ55_2G085200 PE=4 SV=1
ch1A	Eph1.1ch1A.g003000.1	tr|A0A2T7EMS3|A0A2T7EMS3_9POAL Uncharacterized protein OS=Panicum hallii var. hallii OX=1504633 GN=GQ55_2G084000 PE=4 SV=1
ch1A	Eph1.1ch1A.g003010.1	tr|A0A2T7EMS5|A0A2T7EMS5_9POAL Uncharacterized protein OS=Panicum hallii var. hallii OX=1504633 GN=GQ55_2G085200 PE=4 SV=1
ch1A	Eph1.1ch1A.g003020.1	tr|A0A2T7EMS5|A0A2T7EMS5_9POAL Uncharacterized protein OS=Panicum hallii var. hallii OX=1504633 GN=GQ55_2G085200 PE=4 SV=1
ch1A	Eph1.1ch1A.g003030.1	tr|A0A2T7EMS5|A0A2T7EMS5_9POAL Uncharacterized protein OS=Panicum hallii var. hallii OX=1504633 GN=GQ55_2G085200 PE=4 SV=1
ch1A	Eph1.1ch1A.g003040.1	tr|A0A2T7EMS5|A0A2T7EMS5_9POAL Uncharacterized protein OS=Panicum hallii var. hallii OX=1504633 GN=GQ55_2G085200 PE=4 SV=1
ch1A	Eph1.1ch1A.g003050.1	tr|A0A2T7EMS5|A0A2T7EMS5_9POAL Uncharacterized protein OS=Panicum hallii var. hallii OX=1504633 GN=GQ55_2G085200 PE=4 SV=1
ch1A	Eph1.1ch1A.g003060.1	tr|A0A2T7EMS5|A0A2T7EMS5_9POAL Uncharacterized protein OS=Panicum hallii var. hallii OX=1504633 GN=GQ55_2G085200 PE=4 SV=1
ch1A	Eph1.1ch1A.g003070.1	tr|A0A2T7EMS3|A0A2T7EMS3_9POAL Uncharacterized protein OS=Panicum hallii var. hallii OX=1504633 GN=GQ55_2G084000 PE=4 SV=1
ch1A	Eph1.1ch1A.g003080.1	tr|A0A2T7EMS5|A0A2T7EMS5_9POAL Uncharacterized protein OS=Panicum hallii var. hallii OX=1504633 GN=GQ55_2G085200 PE=4 SV=1
ch1A	Eph1.1ch1A.g003090.1	tr|A0A2T7EMS5|A0A2T7EMS5_9POAL Uncharacterized protein OS=Panicum hallii var. hallii OX=1504633 GN=GQ55_2G085200 PE=4 SV=1
ch1A	Eph1.1ch1A.g003100.1	tr|A0A2T7EMS5|A0A2T7EMS5_9POAL Uncharacterized protein OS=Panicum hallii var. hallii OX=1504633 GN=GQ55_2G085200 PE=4 SV=1
ch1A	Eph1.1ch1A.g003110.1	tr|A0A2T7EMS5|A0A2T7EMS5_9POAL Uncharacterized protein OS=Panicum hallii var. hallii OX=1504633 GN=GQ55_2G085200 PE=4 SV=1
ch1A	Eph1.1ch1A.g003120.1	tr|A0A2T7EMS5|A0A2T7EMS5_9POAL Uncharacterized protein OS=Panicum hallii var. hallii OX=1504633 GN=GQ55_2G085200 PE=4 SV=1
ch1A	Eph1.1ch1A.g003140.1	tr|A0A2T7EMS5|A0A2T7EMS5_9POAL Uncharacterized protein OS=Panicum hallii var. hallii OX=1504633 GN=GQ55_2G085200 PE=4 SV=1
ch1A	Eph1.1ch1A.g003150.1	tr|A0A2T7EMS5|A0A2T7EMS5_9POAL Uncharacterized protein OS=Panicum hallii var. hallii OX=1504633 GN=GQ55_2G085200 PE=4 SV=1
ch1A	Eph1.1ch1A.g003160.1	tr|A0A2T7EMS5|A0A2T7EMS5_9POAL Uncharacterized protein OS=Panicum hallii var. hallii OX=1504633 GN=GQ55_2G085200 PE=4 SV=1
ch1A	Eph1.1ch1A.g003170.1	tr|A0A2T7EMQ1|A0A2T7EMQ1_9POAL Uncharacterized protein OS=Panicum hallii var. hallii OX=1504633 GN=GQ55_2G083100 PE=4 SV=1
ch1A	Eph1.1ch1A.g003180.1	tr|A0A2T7EMS5|A0A2T7EMS5_9POAL Uncharacterized protein OS=Panicum hallii var. hallii OX=1504633 GN=GQ55_2G085200 PE=4 SV=1
ch1A	Eph1.1ch1A.g003190.1	tr|A0A2T7EMS5|A0A2T7EMS5_9POAL Uncharacterized protein OS=Panicum hallii var. hallii OX=1504633 GN=GQ55_2G085200 PE=4 SV=1
ch1A	Eph1.1ch1A.g003200.1	tr|A0A2T7EMS5|A0A2T7EMS5_9POAL Uncharacterized protein OS=Panicum hallii var. hallii OX=1504633 GN=GQ55_2G085200 PE=4 SV=1
ch1A	Eph1.1ch1A.g003210.1	tr|A0A2T7EMS5|A0A2T7EMS5_9POAL Uncharacterized protein OS=Panicum hallii var. hallii OX=1504633 GN=GQ55_2G085200 PE=4 SV=1
ch1A	Eph1.1ch1A.g003220.1	tr|A0A2T7EMS5|A0A2T7EMS5_9POAL Uncharacterized protein OS=Panicum hallii var. hallii OX=1504633 GN=GQ55_2G085200 PE=4 SV=1
ch1A	Eph1.1ch1A.g003230.1	tr|A0A2T7EMS5|A0A2T7EMS5_9POAL Uncharacterized protein OS=Panicum hallii var. hallii OX=1504633 GN=GQ55_2G085200 PE=4 SV=1
ch1A	Eph1.1ch1A.g003240.1	tr|A0A2T7EMS5|A0A2T7EMS5_9POAL Uncharacterized protein OS=Panicum hallii var. hallii OX=1504633 GN=GQ55_2G085200 PE=4 SV=1
ch1A	Eph1.1ch1A.g003250.1	tr|A0A2T7EMS5|A0A2T7EMS5_9POAL Uncharacterized protein OS=Panicum hallii var. hallii OX=1504633 GN=GQ55_2G085200 PE=4 SV=1
ch1A	Eph1.1ch1A.g003270.1	tr|A0A2T7EMS5|A0A2T7EMS5_9POAL Uncharacterized protein OS=Panicum hallii var. hallii OX=1504633 GN=GQ55_2G085200 PE=4 SV=1
ch1A	Eph1.1ch1A.g003280.1	tr|A0A2T7EMS5|A0A2T7EMS5_9POAL Uncharacterized protein OS=Panicum hallii var. hallii OX=1504633 GN=GQ55_2G085200 PE=4 SV=1
ch1A	Eph1.1ch1A.g003300.1	tr|A0A2T7EMS5|A0A2T7EMS5_9POAL Uncharacterized protein OS=Panicum hallii var. hallii OX=1504633 GN=GQ55_2G085200 PE=4 SV=1
ch1A	Eph1.1ch1A.g003310.1	tr|A0A2T7EMS5|A0A2T7EMS5_9POAL Uncharacterized protein OS=Panicum hallii var. hallii OX=1504633 GN=GQ55_2G085200 PE=4 SV=1
ch1A	Eph1.1ch1A.g003330.1	tr|A0A1E5V9G9|A0A1E5V9G9_9POAL rRNA adenine N(6)-methyltransferase OS=Dichanthelium oligosanthes OX=888268 GN=BAE44_0017306 PE=3 SV=1
ch1A	Eph1.1ch1A.g003340.1	tr|K3YUM4|K3YUM4_SETIT Protein kinase domain-containing protein OS=Setaria italica OX=4555 GN=101771773 PE=3 SV=1
ch1A	Eph1.1ch1A.g003350.1	tr|K3YTE2|K3YTE2_SETIT Peroxisomal membrane protein PEX16 OS=Setaria italica OX=4555 GN=101770870 PE=3 SV=1
ch1A	Eph1.1ch1A.g003360.1	tr|A0A4U6W7R3|A0A4U6W7R3_SETVI Uncharacterized protein OS=Setaria viridis OX=4556 GN=SEVIR_1G105866v2 PE=4 SV=1
ch1A	Eph1.1ch1A.g003370.1	tr|A0A4U6W6P3|A0A4U6W6P3_SETVI Aldo_ket_red domain-containing protein OS=Setaria viridis OX=4556 GN=SEVIR_1G105700v2 PE=4 SV=1
ch1A	Eph1.1ch1A.g003380.1	tr|A0A2T7F159|A0A2T7F159_9POAL Aldo_ket_red domain-containing protein OS=Panicum hallii var. hallii OX=1504633 GN=GQ55_1G017600 PE=4 SV=1
ch1A	Eph1.1ch1A.g003410.1	tr|K3YRL5|K3YRL5_SETIT Endoglucanase OS=Setaria italica OX=4555 GN=SETIT_1G105900v2 PE=3 SV=1
ch1A	Eph1.1ch1A.g003420.1	tr|K3YRL5|K3YRL5_SETIT Endoglucanase OS=Setaria italica OX=4555 GN=SETIT_1G105900v2 PE=3 SV=1
ch1A	Eph1.1ch1A.g003430.1	tr|A0A3L6QG77|A0A3L6QG77_PANMI Pentatricopeptide repeat-containing protein OS=Panicum miliaceum OX=4540 GN=C2845_PM12G01370 PE=4 SV=1
ch1A	Eph1.1ch1A.g003480.1	tr|K3YZT6|K3YZT6_SETIT Uncharacterized protein OS=Setaria italica OX=4555 GN=SETIT_1G105500v2 PE=3 SV=1
ch1A	Eph1.1ch1A.g003490.1	tr|A0A1D6QTN3|A0A1D6QTN3_MAIZE Subtilisin inhibitor 1 OS=Zea mays OX=4577 GN=ZEAMMB73_Zm00001d053934 PE=3 SV=1
ch1A	Eph1.1ch1A.g003520.1	tr|A0A3L6QII0|A0A3L6QII0_PANMI Uncharacterized protein OS=Panicum miliaceum OX=4540 GN=C2845_PM12G02140 PE=3 SV=1
ch1A	Eph1.1ch1A.g003550.1	tr|A0A1E5W6K6|A0A1E5W6K6_9POAL BHLH domain-containing protein OS=Dichanthelium oligosanthes OX=888268 GN=BAE44_0005910 PE=3 SV=1
ch1A	Eph1.1ch1A.g003560.1	tr|A0A3L6RU33|A0A3L6RU33_PANMI Uncharacterized protein OS=Panicum miliaceum OX=4540 GN=C2845_PM11G13120 PE=4 SV=1
ch1A	Eph1.1ch1A.g003580.1	tr|K3YYQ9|K3YYQ9_SETIT Uncharacterized protein OS=Setaria italica OX=4555 GN=SETIT_1G104800v2 PE=3 SV=1
ch1A	Eph1.1ch1A.g003590.1	tr|A0A2T8KTP3|A0A2T8KTP3_9POAL L-gulonolactone oxidase OS=Panicum hallii OX=206008 GN=PAHAL_1G019900 PE=3 SV=1
ch1A	Eph1.1ch1A.g003610.1	tr|A0A1E5V0C0|A0A1E5V0C0_9POAL Vacuolar protein sorting-associated protein 8-like protein (Fragment) OS=Dichanthelium oligosanthes OX=888268 GN=BAE44_0020391 PE=3 SV=1
ch1A	Eph1.1ch1A.g003640.1	tr|A0A4U6W7N2|A0A4U6W7N2_SETVI START domain-containing protein OS=Setaria viridis OX=4556 GN=SEVIR_1G102600v2 PE=4 SV=1
ch1A	Eph1.1ch1A.g003650.1	tr|K3YW32|K3YW32_SETIT Uncharacterized protein OS=Setaria italica OX=4555 GN=101765708 PE=4 SV=1
ch1A	Eph1.1ch1A.g003660.1	tr|A0A4U6W961|A0A4U6W961_SETVI GATA-type domain-containing protein OS=Setaria viridis OX=4556 GN=SEVIR_1G102800v2 PE=4 SV=1
ch1A	Eph1.1ch1A.g003670.1	tr|A0A3L6QKU4|A0A3L6QKU4_PANMI GATA-type domain-containing protein OS=Panicum miliaceum OX=4540 GN=C2845_PM12G02300 PE=4 SV=1
ch1A	Eph1.1ch1A.g003710.1	tr|K3YRQ5|K3YRQ5_SETIT 3-isopropylmalate dehydratase OS=Setaria italica OX=4555 GN=101766127 PE=4 SV=1
ch1A	Eph1.1ch1A.g003730.1	tr|A0A2T7F184|A0A2T7F184_9POAL AT-hook motif nuclear-localized protein OS=Panicum hallii var. hallii OX=1504633 GN=GQ55_1G020100 PE=4 SV=1
ch1A	Eph1.1ch1A.g003780.1	tr|A0A3L6RQ08|A0A3L6RQ08_PANMI Bax inhibitor 1 OS=Panicum miliaceum OX=4540 GN=C2845_PM11G13280 PE=3 SV=1
ch1A	Eph1.1ch1A.g003790.1	tr|A0A2T7F196|A0A2T7F196_9POAL Uncharacterized protein OS=Panicum hallii var. hallii OX=1504633 GN=GQ55_1G020800 PE=3 SV=1
ch1A	Eph1.1ch1A.g003800.1	tr|A0A3L6RNC7|A0A3L6RNC7_PANMI Uncharacterized protein OS=Panicum miliaceum OX=4540 GN=C2845_PM11G13300 PE=4 SV=1
ch1A	Eph1.1ch1A.g003850.1	tr|A0A4U6W761|A0A4U6W761_SETVI Uncharacterized protein OS=Setaria viridis OX=4556 GN=SEVIR_1G103300v2 PE=4 SV=1
ch1A	Eph1.1ch1A.g003870.1	tr|A0A835AY27|A0A835AY27_9POAL Uncharacterized protein OS=Digitaria exilis OX=1010633 GN=HU200_046647 PE=4 SV=1
ch1A	Eph1.1ch1A.g003950.1	tr|K3YR92|K3YR92_SETIT Alkaline/neutral invertase OS=Setaria italica OX=4555 GN=101763412 PE=3 SV=1
ch1A	Eph1.1ch1A.g003980.1	tr|A0A835B2F2|A0A835B2F2_9POAL F-box domain-containing protein OS=Digitaria exilis OX=1010633 GN=HU200_043786 PE=4 SV=1
ch1A	Eph1.1ch1A.g003990.1	tr|A0A3L6RTE8|A0A3L6RTE8_PANMI Uncharacterized protein OS=Panicum miliaceum OX=4540 GN=C2845_PM11G13340 PE=4 SV=1
ch1A	Eph1.1ch1A.g004000.1	tr|A0A1E5V3L9|A0A1E5V3L9_9POAL General transcription and DNA repair factor IIH subunit TFB4 (Fragment) OS=Dichanthelium oligosanthes OX=888268 GN=BAE44_0019282 PE=3 SV=1
ch1A	Eph1.1ch1A.g004010.1	tr|A0A1E5V3G7|A0A1E5V3G7_9POAL 65-kDa microtubule-associated protein 3 OS=Dichanthelium oligosanthes OX=888268 GN=BAE44_0019283 PE=3 SV=1
ch1A	Eph1.1ch1A.g004020.1	tr|A0A3L6QGV1|A0A3L6QGV1_PANMI Uncharacterized protein OS=Panicum miliaceum OX=4540 GN=C2845_PM12G02420 PE=4 SV=1
ch1A	Eph1.1ch1A.g004030.1	tr|A0A368PJ94|A0A368PJ94_SETIT Uncharacterized protein OS=Setaria italica OX=4555 GN=SETIT_1G102000v2 PE=4 SV=1
ch1A	Eph1.1ch1A.g004040.1	tr|A0A368PJ42|A0A368PJ42_SETIT Uncharacterized protein OS=Setaria italica OX=4555 GN=SETIT_1G101900v2 PE=4 SV=1
ch1A	Eph1.1ch1A.g004050.1	tr|A0A2T7D3F9|A0A2T7D3F9_9POAL Small nuclear ribonucleoprotein E OS=Panicum hallii var. hallii OX=1504633 GN=GQ55_6G032500 PE=3 SV=1
ch1A	Eph1.1ch1A.g004060.1	tr|C5XT73|C5XT73_SORBI Golgi SNAP receptor complex member 1 OS=Sorghum bicolor OX=4558 GN=SORBI_3004G025300 PE=3 SV=1
ch1A	Eph1.1ch1A.g004070.1	tr|A0A2S3GKW8|A0A2S3GKW8_9POAL Phosphatidate cytidylyltransferase OS=Panicum hallii OX=206008 GN=PAHAL_1G022300 PE=3 SV=1
ch1A	Eph1.1ch1A.g004080.1	tr|A0A1E5W1X3|A0A1E5W1X3_9POAL Pentatricopeptide repeat-containing protein OS=Dichanthelium oligosanthes OX=888268 GN=BAE44_0007601 PE=4 SV=1
ch1A	Eph1.1ch1A.g004090.1	tr|K3YT28|K3YT28_SETIT Ribose-phosphate diphosphokinase OS=Setaria italica OX=4555 GN=101758146 PE=3 SV=1
ch1A	Eph1.1ch1A.g004100.1	tr|K3YYS3|K3YYS3_SETIT Xyloglucan endotransglucosylase/hydrolase OS=Setaria italica OX=4555 GN=SETIT_1G101400v2 PE=3 SV=1
ch1A	Eph1.1ch1A.g004110.1	tr|K3YVW9|K3YVW9_SETIT Uncharacterized protein OS=Setaria italica OX=4555 GN=101757329 PE=4 SV=1
ch1A	Eph1.1ch1A.g004120.1	tr|A0A3L6QIR0|A0A3L6QIR0_PANMI 18.9 kDa heat shock protein-like OS=Panicum miliaceum OX=4540 GN=C2845_PM12G02530 PE=3 SV=1
ch1A	Eph1.1ch1A.g004130.1	tr|K3YWA9|K3YWA9_SETIT Uncharacterized protein OS=Setaria italica OX=4555 GN=101756931 PE=4 SV=1
ch1A	Eph1.1ch1A.g004170.1	tr|K3YTP1|K3YTP1_SETIT BZIP domain-containing protein OS=Setaria italica OX=4555 GN=101756519 PE=4 SV=1
ch1A	Eph1.1ch1A.g004180.1	tr|A0A4U6W6I6|A0A4U6W6I6_SETVI Uncharacterized protein OS=Setaria viridis OX=4556 GN=SEVIR_1G100001v2 PE=4 SV=1
ch1A	Eph1.1ch1A.g004190.1	tr|A0A3L6QDM9|A0A3L6QDM9_PANMI J domain-containing protein OS=Panicum miliaceum OX=4540 GN=C2845_PM12G02570 PE=4 SV=1
ch1A	Eph1.1ch1A.g004200.1	tr|K3YVW5|K3YVW5_SETIT Uncharacterized protein OS=Setaria italica OX=4555 GN=101754903 PE=3 SV=1
ch1A	Eph1.1ch1A.g004210.1	tr|K3YUD1|K3YUD1_SETIT RING-type E3 ubiquitin transferase OS=Setaria italica OX=4555 GN=101754109 PE=3 SV=1
ch1A	Eph1.1ch1A.g004240.1	tr|A0A2S3GKW3|A0A2S3GKW3_9POAL Aa_trans domain-containing protein OS=Panicum hallii OX=206008 GN=PAHAL_1G023500 PE=4 SV=1
ch1A	Eph1.1ch1A.g004250.1	tr|A0A1E5V6X0|A0A1E5V6X0_9POAL Lysine histidine transporter 2 OS=Dichanthelium oligosanthes OX=888268 GN=BAE44_0018134 PE=4 SV=1
ch1A	Eph1.1ch1A.g004310.1	tr|A0A811PXP3|A0A811PXP3_9POAL Hypothetical protein OS=Miscanthus lutarioriparius OX=422564 GN=NCGR_LOCUS36469 PE=3 SV=1
ch1A	Eph1.1ch1A.g004340.1	tr|A0A2T7F1E5|A0A2T7F1E5_9POAL Aa_trans domain-containing protein OS=Panicum hallii var. hallii OX=1504633 GN=GQ55_1G023300 PE=4 SV=1
ch1A	Eph1.1ch1A.g004390.1	tr|A0A2S3GL09|A0A2S3GL09_9POAL Beta-amylase OS=Panicum hallii OX=206008 GN=PAHAL_1G023800 PE=3 SV=1
ch1A	Eph1.1ch1A.g004410.1	tr|A0A368PIQ1|A0A368PIQ1_SETIT Uncharacterized protein OS=Setaria italica OX=4555 GN=SETIT_1G099500v2 PE=4 SV=1
ch1A	Eph1.1ch1A.g004420.1	tr|K3YUC1|K3YUC1_SETIT GPI inositol-deacylase OS=Setaria italica OX=4555 PE=3 SV=1
ch1A	Eph1.1ch1A.g004430.1	tr|A0A368PJ63|A0A368PJ63_SETIT SWIB/MDM2 domain-containing protein OS=Setaria italica OX=4555 GN=SETIT_1G099300v2 PE=4 SV=1
ch1A	Eph1.1ch1A.g004440.1	tr|A0A1E5V6Q8|A0A1E5V6Q8_9POAL Glutaminase OS=Dichanthelium oligosanthes OX=888268 GN=BAE44_0018139 PE=3 SV=1
ch1A	Eph1.1ch1A.g004450.1	tr|A0A2T7F1F6|A0A2T7F1F6_9POAL Uncharacterized protein OS=Panicum hallii var. hallii OX=1504633 GN=GQ55_1G024200 PE=3 SV=1
ch1A	Eph1.1ch1A.g004460.1	tr|A0A3L6RTQ6|A0A3L6RTQ6_PANMI BOI-related E3 ubiquitin-protein ligase 1-like OS=Panicum miliaceum OX=4540 GN=C2845_PM11G13620 PE=4 SV=1
ch1A	Eph1.1ch1A.g004470.1	tr|A0A2T7F1H1|A0A2T7F1H1_9POAL Uncharacterized protein OS=Panicum hallii var. hallii OX=1504633 GN=GQ55_1G024400 PE=4 SV=1
ch1A	Eph1.1ch1A.g004500.1	tr|A0A4U6W909|A0A4U6W909_SETVI Uncharacterized protein OS=Setaria viridis OX=4556 GN=SEVIR_1G097700v2 PE=4 SV=1
ch1A	Eph1.1ch1A.g004510.1	tr|A0A368PIN8|A0A368PIN8_SETIT Uncharacterized protein OS=Setaria italica OX=4555 GN=SETIT_1G098600v2 PE=4 SV=1
ch1A	Eph1.1ch1A.g004520.1	tr|K3Z0N6|K3Z0N6_SETIT Uncharacterized protein OS=Setaria italica OX=4555 GN=101773011 PE=4 SV=1
ch1A	Eph1.1ch1A.g004550.1	tr|A0A4U6W6E9|A0A4U6W6E9_SETVI Uncharacterized protein OS=Setaria viridis OX=4556 GN=SEVIR_1G097300v2 PE=4 SV=1
ch1A	Eph1.1ch1A.g004560.1	tr|A0A4U6W6E3|A0A4U6W6E3_SETVI Uncharacterized protein OS=Setaria viridis OX=4556 GN=SEVIR_1G097500v2 PE=4 SV=1
ch1A	Eph1.1ch1A.g004570.1	tr|A0A2T7F1G5|A0A2T7F1G5_9POAL Uncharacterized protein OS=Panicum hallii var. hallii OX=1504633 GN=GQ55_1G025000 PE=4 SV=1
ch1A	Eph1.1ch1A.g004580.1	tr|A0A4U6W6E9|A0A4U6W6E9_SETVI Uncharacterized protein OS=Setaria viridis OX=4556 GN=SEVIR_1G097300v2 PE=4 SV=1
ch1A	Eph1.1ch1A.g004600.1	tr|K3YRE7|K3YRE7_SETIT Uncharacterized protein OS=Setaria italica OX=4555 GN=101781512 PE=3 SV=1
ch1A	Eph1.1ch1A.g004610.1	tr|K3YVB2|K3YVB2_SETIT Uncharacterized protein OS=Setaria italica OX=4555 GN=101781114 PE=4 SV=1
ch1A	Eph1.1ch1A.g004620.1	tr|A0A2T7F1H8|A0A2T7F1H8_9POAL Uncharacterized protein OS=Panicum hallii var. hallii OX=1504633 GN=GQ55_1G025500 PE=4 SV=1
ch1A	Eph1.1ch1A.g004640.1	tr|A0A835EEK4|A0A835EEK4_9POAL Uncharacterized protein OS=Digitaria exilis OX=1010633 GN=HU200_046587 PE=4 SV=1
ch1A	Eph1.1ch1A.g004660.1	tr|A0A3L6QJD0|A0A3L6QJD0_PANMI Uncharacterized protein OS=Panicum miliaceum OX=4540 GN=C2845_PM12G01730 PE=4 SV=1
ch1A	Eph1.1ch1A.g004670.1	tr|A0A3L6RTC6|A0A3L6RTC6_PANMI Uncharacterized protein OS=Panicum miliaceum OX=4540 GN=C2845_PM11G13740 PE=4 SV=1
ch1A	Eph1.1ch1A.g004710.1	tr|A0A3L6RBY8|A0A3L6RBY8_PANMI Uncharacterized protein OS=Panicum miliaceum OX=4540 GN=C2845_PM06G13660 PE=4 SV=1
ch1A	Eph1.1ch1A.g004920.1	tr|A0A835B566|A0A835B566_9POAL Uncharacterized protein OS=Digitaria exilis OX=1010633 GN=HU200_046591 PE=4 SV=1
ch1A	Eph1.1ch1A.g004990.1	tr|A0A1E5UJE2|A0A1E5UJE2_9POAL Uncharacterized protein OS=Dichanthelium oligosanthes OX=888268 GN=BAE44_0025987 PE=4 SV=1
ch1A	Eph1.1ch1A.g005000.1	tr|A0A835AY54|A0A835AY54_9POAL Uncharacterized protein OS=Digitaria exilis OX=1010633 GN=HU200_046582 PE=4 SV=1
ch1A	Eph1.1ch1A.g005010.1	tr|K3YRB9|K3YRB9_SETIT Uncharacterized protein OS=Setaria italica OX=4555 GN=101776924 PE=4 SV=1
ch1A	Eph1.1ch1A.g005020.1	tr|A0A2T7FDX8|A0A2T7FDX8_9POAL Uncharacterized protein OS=Panicum hallii var. hallii OX=1504633 GN=GQ55_1G441400 PE=3 SV=1
ch1A	Eph1.1ch1A.g005050.1	tr|K3YUR8|K3YUR8_SETIT RING-CH-type domain-containing protein OS=Setaria italica OX=4555 GN=101776116 PE=4 SV=1
ch1A	Eph1.1ch1A.g005060.1	tr|A0A0A8XQ90|A0A0A8XQ90_ARUDO BZIP domain-containing protein OS=Arundo donax OX=35708 PE=4 SV=1
ch1A	Eph1.1ch1A.g005090.1	tr|A0A1E5WFH1|A0A1E5WFH1_9POAL Pentatricopeptide repeat-containing protein OS=Dichanthelium oligosanthes OX=888268 GN=BAE44_0002865 PE=4 SV=1
ch1A	Eph1.1ch1A.g005100.1	tr|A0A2S3GL39|A0A2S3GL39_9POAL Uncharacterized protein OS=Panicum hallii OX=206008 GN=PAHAL_1G026700 PE=3 SV=1
ch1A	Eph1.1ch1A.g005120.1	tr|K3YQV7|K3YQV7_SETIT CRAL-TRIO domain-containing protein OS=Setaria italica OX=4555 GN=101773137 PE=4 SV=1
ch1A	Eph1.1ch1A.g005130.1	tr|A0A4U6W6R1|A0A4U6W6R1_SETVI CRAL-TRIO domain-containing protein OS=Setaria viridis OX=4556 GN=SEVIR_1G095000v2 PE=4 SV=1
ch1A	Eph1.1ch1A.g005140.1	tr|A0A3L6QHW0|A0A3L6QHW0_PANMI Proteasome subunit alpha type OS=Panicum miliaceum OX=4540 GN=C2845_PM12G01850 PE=3 SV=1
ch1A	Eph1.1ch1A.g005160.1	tr|A0A3L6QCE5|A0A3L6QCE5_PANMI Peptidase A1 domain-containing protein OS=Panicum miliaceum OX=4540 GN=C2845_PM12G01860 PE=3 SV=1
ch1A	Eph1.1ch1A.g005190.1	tr|A0A835EER1|A0A835EER1_9POAL Uncharacterized protein OS=Digitaria exilis OX=1010633 GN=HU200_043863 PE=3 SV=1
ch1A	Eph1.1ch1A.g005200.1	tr|A0A3L6QIL4|A0A3L6QIL4_PANMI Bifunctional coenzyme A synthase OS=Panicum miliaceum OX=4540 GN=C2845_PM12G01880 PE=4 SV=1
ch1A	Eph1.1ch1A.g005230.1	tr|K3YUM8|K3YUM8_SETIT Uncharacterized protein OS=Setaria italica OX=4555 GN=101769646 PE=4 SV=1
ch1A	Eph1.1ch1A.g005250.1	tr|A0A2S3GLE2|A0A2S3GLE2_9POAL L-aspartate oxidase OS=Panicum hallii OX=206008 GN=PAHAL_1G027700 PE=3 SV=1
ch1A	Eph1.1ch1A.g005260.1	tr|A0A2T7F1L1|A0A2T7F1L1_9POAL CASP-like protein OS=Panicum hallii var. hallii OX=1504633 GN=GQ55_1G028400 PE=3 SV=1
ch1A	Eph1.1ch1A.g005290.1	tr|A0A2T7F1K9|A0A2T7F1K9_9POAL Mitogen-activated protein kinase OS=Panicum hallii var. hallii OX=1504633 GN=GQ55_1G028600 PE=3 SV=1
ch1A	Eph1.1ch1A.g005320.1	tr|A0A2S3GLD4|A0A2S3GLD4_9POAL Protein kinase domain-containing protein OS=Panicum hallii OX=206008 GN=PAHAL_1G028100 PE=4 SV=1
ch1A	Eph1.1ch1A.g005330.1	tr|A0A2T7F1M2|A0A2T7F1M2_9POAL Uncharacterized protein OS=Panicum hallii var. hallii OX=1504633 GN=GQ55_1G028800 PE=4 SV=1
ch1A	Eph1.1ch1A.g005340.1	tr|A0A835B3K5|A0A835B3K5_9POAL Uncharacterized protein OS=Digitaria exilis OX=1010633 GN=HU200_043876 PE=4 SV=1
ch1A	Eph1.1ch1A.g005350.1	tr|A0A2S3GLF0|A0A2S3GLF0_9POAL Uncharacterized protein OS=Panicum hallii OX=206008 GN=PAHAL_1G028500 PE=3 SV=1
ch1A	Eph1.1ch1A.g005380.1	tr|A0A1E5V6A5|A0A1E5V6A5_9POAL Uncharacterized protein OS=Dichanthelium oligosanthes OX=888268 GN=BAE44_0018294 PE=4 SV=1
ch1A	Eph1.1ch1A.g005470.1	tr|A0A1E5V1C2|A0A1E5V1C2_9POAL Cysteine-rich receptor-like protein kinase 7 OS=Dichanthelium oligosanthes OX=888268 GN=BAE44_0020061 PE=3 SV=1
ch1A	Eph1.1ch1A.g005480.1	tr|A0A368PIH1|A0A368PIH1_SETIT Uncharacterized protein OS=Setaria italica OX=4555 GN=SETIT_1G094300v2 PE=4 SV=1
ch1A	Eph1.1ch1A.g005490.1	tr|A0A368PIH9|A0A368PIH9_SETIT Protein kinase domain-containing protein OS=Setaria italica OX=4555 GN=SETIT_1G094200v2 PE=4 SV=1
ch1A	Eph1.1ch1A.g005510.1	tr|A0A3L6SST4|A0A3L6SST4_PANMI RING-type E3 ubiquitin transferase OS=Panicum miliaceum OX=4540 GN=C2845_PM05G34530 PE=4 SV=1
ch1A	Eph1.1ch1A.g005530.1	tr|A0A368PIJ1|A0A368PIJ1_SETIT Uncharacterized protein OS=Setaria italica OX=4555 GN=SETIT_1G094100v2 PE=4 SV=1
ch1A	Eph1.1ch1A.g005540.1	tr|K3YU60|K3YU60_SETIT Uncharacterized protein OS=Setaria italica OX=4555 GN=101762880 PE=4 SV=1
ch1A	Eph1.1ch1A.g005550.1	tr|A0A811PXL7|A0A811PXL7_9POAL Hypothetical protein OS=Miscanthus lutarioriparius OX=422564 GN=NCGR_LOCUS32304 PE=3 SV=1
ch1A	Eph1.1ch1A.g005560.1	tr|A0A811MKA2|A0A811MKA2_9POAL Hypothetical protein OS=Miscanthus lutarioriparius OX=422564 GN=NCGR_LOCUS5439 PE=4 SV=1
ch1A	Eph1.1ch1A.g005570.1	tr|A0A811MKA2|A0A811MKA2_9POAL Hypothetical protein OS=Miscanthus lutarioriparius OX=422564 GN=NCGR_LOCUS5439 PE=4 SV=1
ch1A	Eph1.1ch1A.g005580.1	tr|A0A368PKL1|A0A368PKL1_SETIT Uncharacterized protein OS=Setaria italica OX=4555 GN=SETIT_1G093600v2 PE=4 SV=1
ch1A	Eph1.1ch1A.g005590.1	tr|A0A2T7F1N3|A0A2T7F1N3_9POAL Uncharacterized protein OS=Panicum hallii var. hallii OX=1504633 GN=GQ55_1G030200 PE=4 SV=1
ch1A	Eph1.1ch1A.g005620.1	tr|A0A3L6RWG0|A0A3L6RWG0_PANMI Putative histone acetyltransferase HAC-like 1 OS=Panicum miliaceum OX=4540 GN=C2845_PM11G14040 PE=4 SV=1
ch1A	Eph1.1ch1A.g005830.1	tr|A0A2T7F1N4|A0A2T7F1N4_9POAL Histone acetyltransferase OS=Panicum hallii var. hallii OX=1504633 GN=GQ55_1G030300 PE=4 SV=1
ch1A	Eph1.1ch1A.g005840.1	tr|A0A835EH61|A0A835EH61_9POAL Uncharacterized protein OS=Digitaria exilis OX=1010633 GN=HU200_043893 PE=3 SV=1
ch1A	Eph1.1ch1A.g005850.1	tr|A0A4U6WAY5|A0A4U6WAY5_SETVI Uncharacterized protein OS=Setaria viridis OX=4556 GN=SEVIR_1G091500v2 PE=4 SV=1
ch1A	Eph1.1ch1A.g005880.1	tr|A0A2T7F1P4|A0A2T7F1P4_9POAL DNA helicase OS=Panicum hallii var. hallii OX=1504633 GN=GQ55_1G030900 PE=3 SV=1
ch1A	Eph1.1ch1A.g005890.1	tr|A0A811PXK6|A0A811PXK6_9POAL Hypothetical protein OS=Miscanthus lutarioriparius OX=422564 GN=NCGR_LOCUS32294 PE=4 SV=1
ch1A	Eph1.1ch1A.g005950.1	tr|A0A368PKK0|A0A368PKK0_SETIT Uncharacterized protein OS=Setaria italica OX=4555 GN=SETIT_1G092800v2 PE=4 SV=1
ch1A	Eph1.1ch1A.g005960.1	tr|K3YR86|K3YR86_SETIT RRM domain-containing protein OS=Setaria italica OX=4555 GN=101758281 PE=4 SV=1
ch1A	Eph1.1ch1A.g005980.1	tr|A0A4U6W654|A0A4U6W654_SETVI Vacuolar cation/proton exchanger OS=Setaria viridis OX=4556 GN=SEVIR_1G090800v2 PE=3 SV=1
ch1A	Eph1.1ch1A.g005990.1	tr|A0A4U6WAX6|A0A4U6WAX6_SETVI HTH myb-type domain-containing protein OS=Setaria viridis OX=4556 GN=SEVIR_1G090700v2 PE=4 SV=1
ch1A	Eph1.1ch1A.g006000.1	tr|A0A1E5VWA1|A0A1E5VWA1_9POAL Aha1_N domain-containing protein OS=Dichanthelium oligosanthes OX=888268 GN=BAE44_0009588 PE=3 SV=1
ch1A	Eph1.1ch1A.g006020.1	tr|A0A835B2M2|A0A835B2M2_9POAL Protein arginine N-methyltransferase OS=Digitaria exilis OX=1010633 GN=HU200_043904 PE=3 SV=1
ch1A	Eph1.1ch1A.g006030.1	tr|A0A2T7F1Q8|A0A2T7F1Q8_9POAL X8 domain-containing protein OS=Panicum hallii var. hallii OX=1504633 GN=GQ55_1G031700 PE=3 SV=1
ch1A	Eph1.1ch1A.g006040.1	tr|A0A2S3IU23|A0A2S3IU23_9POAL Uncharacterized protein OS=Panicum hallii OX=206008 GN=PAHAL_9G595600 PE=4 SV=1
ch1A	Eph1.1ch1A.g006060.1	tr|A0A2T7F1R0|A0A2T7F1R0_9POAL SBP-type domain-containing protein OS=Panicum hallii var. hallii OX=1504633 GN=GQ55_1G031800 PE=4 SV=1
ch1A	Eph1.1ch1A.g006070.1	tr|K3YRX0|K3YRX0_SETIT Aspartate--tRNA ligase OS=Setaria italica OX=4555 GN=101753967 PE=3 SV=1
ch1A	Eph1.1ch1A.g006080.1	tr|K3YQ72|K3YQ72_SETIT Terpene cyclase/mutase family member OS=Setaria italica OX=4555 GN=101754363 PE=3 SV=1
ch1A	Eph1.1ch1A.g006170.1	tr|A0A835AVH0|A0A835AVH0_9POAL Molybdopterin synthase catalytic subunit OS=Digitaria exilis OX=1010633 GN=HU200_046516 PE=3 SV=1
ch1A	Eph1.1ch1A.g006180.1	tr|A0A2S3GLK2|A0A2S3GLK2_9POAL Putative gamma-glutamylcyclotransferase OS=Panicum hallii OX=206008 GN=PAHAL_1G032200 PE=3 SV=1
ch1A	Eph1.1ch1A.g006190.1	tr|A0A3L6RPM9|A0A3L6RPM9_PANMI Auxin response factor OS=Panicum miliaceum OX=4540 GN=C2845_PM11G14260 PE=3 SV=1
ch1A	Eph1.1ch1A.g006240.1	tr|A0A4U6W727|A0A4U6W727_SETVI Uncharacterized protein OS=Setaria viridis OX=4556 GN=SEVIR_1G089000v2 PE=4 SV=1
ch1A	Eph1.1ch1A.g006250.1	tr|K3YUC8|K3YUC8_SETIT Uncharacterized protein OS=Setaria italica OX=4555 PE=4 SV=1
ch1A	Eph1.1ch1A.g006260.1	tr|A0A2S3GL96|A0A2S3GL96_9POAL DUF5311 domain-containing protein OS=Panicum hallii OX=206008 GN=PAHAL_1G032600 PE=4 SV=1
ch1A	Eph1.1ch1A.g006270.1	tr|A0A4U6W612|A0A4U6W612_SETVI Uncharacterized protein OS=Setaria viridis OX=4556 GN=SEVIR_1G088700v2 PE=4 SV=1
ch1A	Eph1.1ch1A.g006280.1	tr|A0A2S3I4D0|A0A2S3I4D0_9POAL Uncharacterized protein OS=Panicum hallii OX=206008 GN=PAHAL_6G289800 PE=4 SV=1
ch1A	Eph1.1ch1A.g006290.1	tr|A0A368PJ43|A0A368PJ43_SETIT Uncharacterized protein OS=Setaria italica OX=4555 GN=SETIT_1G090400v2 PE=3 SV=1
ch1A	Eph1.1ch1A.g006300.1	tr|K3YY46|K3YY46_SETIT Uncharacterized protein OS=Setaria italica OX=4555 GN=101782724 PE=3 SV=1
ch1A	Eph1.1ch1A.g006310.1	tr|A0A3L6RUH1|A0A3L6RUH1_PANMI Antigenic determinant of rec-A protein OS=Panicum miliaceum OX=4540 GN=C2845_PM11G14340 PE=3 SV=1
ch1A	Eph1.1ch1A.g006320.1	tr|K3YPC2|K3YPC2_SETIT TOG domain-containing protein OS=Setaria italica OX=4555 GN=SETIT_1G090100v2 PE=3 SV=1
ch1A	Eph1.1ch1A.g006340.1	tr|A0A811RC01|A0A811RC01_9POAL Hypothetical protein OS=Miscanthus lutarioriparius OX=422564 GN=NCGR_LOCUS51063 PE=3 SV=1
ch1A	Eph1.1ch1A.g006370.1	tr|C5XUM3|C5XUM3_SORBI Glycosyltransferase OS=Sorghum bicolor OX=4558 GN=SORBI_3004G039500 PE=3 SV=2
ch1A	Eph1.1ch1A.g006380.1	tr|A0A1E5VAZ9|A0A1E5VAZ9_9POAL Glycosyltransferase OS=Dichanthelium oligosanthes OX=888268 GN=BAE44_0016775 PE=3 SV=1
ch1A	Eph1.1ch1A.g006390.1	tr|A0A2T7F1T2|A0A2T7F1T2_9POAL 26S proteasome non-ATPase regulatory subunit 2 homolog OS=Panicum hallii var. hallii OX=1504633 GN=GQ55_1G033700 PE=3 SV=1
ch1A	Eph1.1ch1A.g006400.1	tr|A0A4U6W708|A0A4U6W708_SETVI Uncharacterized protein OS=Setaria viridis OX=4556 GN=SEVIR_1G087700v2 PE=4 SV=1
ch1A	Eph1.1ch1A.g006410.1	tr|A0A4U6W6E7|A0A4U6W6E7_SETVI Uncharacterized protein OS=Setaria viridis OX=4556 GN=SEVIR_1G087600v2 PE=3 SV=1
ch1A	Eph1.1ch1A.g006450.1	tr|A0A2T7F1U3|A0A2T7F1U3_9POAL CCT domain-containing protein OS=Panicum hallii var. hallii OX=1504633 GN=GQ55_1G034100 PE=4 SV=1
ch1A	Eph1.1ch1A.g006470.1	tr|A0A1E5VQL9|A0A1E5VQL9_9POAL Subtilisin-like protease SBT1.2 OS=Dichanthelium oligosanthes OX=888268 GN=BAE44_0011581 PE=3 SV=1
ch1A	Eph1.1ch1A.g006480.1	tr|A0A3L6RSB2|A0A3L6RSB2_PANMI Mitogen-activated protein kinase OS=Panicum miliaceum OX=4540 GN=C2845_PM11G14420 PE=3 SV=1
ch1A	Eph1.1ch1A.g006500.1	tr|A0A835EBS1|A0A835EBS1_9POAL F-box domain-containing protein OS=Digitaria exilis OX=1010633 GN=HU200_043939 PE=4 SV=1
ch1A	Eph1.1ch1A.g006510.1	tr|A0A4U6W5Y7|A0A4U6W5Y7_SETVI Uncharacterized protein OS=Setaria viridis OX=4556 GN=SEVIR_1G087300v2 PE=4 SV=1
ch1A	Eph1.1ch1A.g006520.1	tr|K3YT52|K3YT52_SETIT Uncharacterized protein OS=Setaria italica OX=4555 PE=4 SV=1
ch1A	Eph1.1ch1A.g006530.1	tr|A0A1E5WB50|A0A1E5WB50_9POAL Protein At-4/1 OS=Dichanthelium oligosanthes OX=888268 GN=BAE44_0004328 PE=4 SV=1
ch1A	Eph1.1ch1A.g006540.1	tr|A0A368PIM3|A0A368PIM3_SETIT C2H2-type domain-containing protein OS=Setaria italica OX=4555 GN=SETIT_1G089000v2 PE=3 SV=1
ch1A	Eph1.1ch1A.g006550.1	tr|A0A2S3GLC8|A0A2S3GLC8_9POAL W2 domain-containing protein OS=Panicum hallii OX=206008 GN=PAHAL_1G035400 PE=3 SV=1
ch1A	Eph1.1ch1A.g006570.1	tr|A0A368PX43|A0A368PX43_SETIT F-box domain-containing protein (Fragment) OS=Setaria italica OX=4555 GN=SETIT_2G085100v2 PE=4 SV=1
ch1A	Eph1.1ch1A.g006580.1	tr|A0A2S3GLM4|A0A2S3GLM4_9POAL Exocyst subunit Exo70 family protein OS=Panicum hallii OX=206008 GN=PAHAL_1G035500 PE=3 SV=1
ch1A	Eph1.1ch1A.g006590.1	tr|A0A2S3GLU6|A0A2S3GLU6_9POAL Protein-serine/threonine phosphatase OS=Panicum hallii OX=206008 GN=PAHAL_1G035600 PE=3 SV=1
ch1A	Eph1.1ch1A.g006620.1	tr|A0A1E5UWC5|A0A1E5UWC5_9POAL Putative homeobox-leucine zipper protein HOX26 OS=Dichanthelium oligosanthes OX=888268 GN=BAE44_0021792 PE=4 SV=1
ch1A	Eph1.1ch1A.g006670.1	tr|K3YZ46|K3YZ46_SETIT Homeobox domain-containing protein OS=Setaria italica OX=4555 GN=101765728 PE=4 SV=1
ch1A	Eph1.1ch1A.g006690.1	tr|A0A835B3M9|A0A835B3M9_9POAL RNA helicase OS=Digitaria exilis OX=1010633 GN=HU200_046481 PE=3 SV=1
ch1A	Eph1.1ch1A.g006710.1	tr|A0A835B2P8|A0A835B2P8_9POAL CaM_binding domain-containing protein OS=Digitaria exilis OX=1010633 GN=HU200_043954 PE=4 SV=1
ch1A	Eph1.1ch1A.g006720.1	tr|A0A3L6QGQ0|A0A3L6QGQ0_PANMI Apoptosis-inducing factor 2-like OS=Panicum miliaceum OX=4540 GN=C2845_PM12G03040 PE=4 SV=1
ch1A	Eph1.1ch1A.g006740.1	tr|A0A1E5UWM8|A0A1E5UWM8_9POAL RING-type domain-containing protein OS=Dichanthelium oligosanthes OX=888268 GN=BAE44_0021794 PE=4 SV=1
ch1A	Eph1.1ch1A.g006750.1	tr|A0A1E5UWB1|A0A1E5UWB1_9POAL Putative adagio-like protein 2 OS=Dichanthelium oligosanthes OX=888268 GN=BAE44_0021795 PE=3 SV=1
ch1A	Eph1.1ch1A.g006780.1	tr|A0A2S3GL72|A0A2S3GL72_9POAL Uncharacterized protein OS=Panicum hallii OX=206008 GN=PAHAL_1G036600 PE=4 SV=1
ch1A	Eph1.1ch1A.g006790.1	tr|K3YPU5|K3YPU5_SETIT Protein kinase domain-containing protein OS=Setaria italica OX=4555 PE=4 SV=1
ch1A	Eph1.1ch1A.g006800.1	tr|K3YPU5|K3YPU5_SETIT Protein kinase domain-containing protein OS=Setaria italica OX=4555 PE=4 SV=1
ch1A	Eph1.1ch1A.g006810.1	tr|A0A3L6RT17|A0A3L6RT17_PANMI Endoglucanase OS=Panicum miliaceum OX=4540 GN=C2845_PM11G14550 PE=3 SV=1
ch1A	Eph1.1ch1A.g006830.1	tr|K3YZA5|K3YZA5_SETIT Protein kinase domain-containing protein OS=Setaria italica OX=4555 PE=4 SV=1
ch1A	Eph1.1ch1A.g006840.1	tr|A0A2S3GLP0|A0A2S3GLP0_9POAL Ribulose bisphosphate carboxylase small subunit, chloroplastic OS=Panicum hallii OX=206008 GN=RBCS PE=3 SV=1
ch1A	Eph1.1ch1A.g006850.1	tr|K3YQ85|K3YQ85_SETIT PHD_Oberon domain-containing protein OS=Setaria italica OX=4555 GN=101768293 PE=4 SV=1
ch1A	Eph1.1ch1A.g006910.1	tr|B6TVJ9|B6TVJ9_MAIZE Uncharacterized protein OS=Zea mays OX=4577 PE=2 SV=1
ch1A	Eph1.1ch1A.g006920.1	tr|A0A1E5V6G9|A0A1E5V6G9_9POAL Uncharacterized protein OS=Dichanthelium oligosanthes OX=888268 GN=BAE44_0018228 PE=4 SV=1
ch1A	Eph1.1ch1A.g006930.1	tr|A0A4U6W5V0|A0A4U6W5V0_SETVI DNA-directed RNA polymerase subunit OS=Setaria viridis OX=4556 GN=SEVIR_1G084000v2 PE=3 SV=1
ch1A	Eph1.1ch1A.g006950.1	tr|K3YWC4|K3YWC4_SETIT Uncharacterized protein OS=Setaria italica OX=4555 GN=101773543 PE=4 SV=1
ch1A	Eph1.1ch1A.g006960.1	tr|A0A2S3GLE5|A0A2S3GLE5_9POAL Uncharacterized protein OS=Panicum hallii OX=206008 GN=PAHAL_1G037800 PE=4 SV=1
ch1A	Eph1.1ch1A.g006970.1	tr|A0A0D3F0U7|A0A0D3F0U7_9ORYZ Uncharacterized protein OS=Oryza barthii OX=65489 PE=3 SV=1
ch1A	Eph1.1ch1A.g006980.1	tr|K3YYY2|K3YYY2_SETIT Protein kinase domain-containing protein OS=Setaria italica OX=4555 GN=SETIT_1G085800v2 PE=3 SV=1
ch1A	Eph1.1ch1A.g006990.1	tr|A0A4U6W695|A0A4U6W695_SETVI Protein kinase domain-containing protein OS=Setaria viridis OX=4556 GN=SEVIR_1G083500v2 PE=3 SV=1
ch1A	Eph1.1ch1A.g007030.1	tr|A0A368PIZ9|A0A368PIZ9_SETIT Uncharacterized protein OS=Setaria italica OX=4555 GN=SETIT_1G086500v2 PE=4 SV=1
ch1A	Eph1.1ch1A.g007040.1	tr|A0A3L6QCJ3|A0A3L6QCJ3_PANMI Protein kinase domain-containing protein OS=Panicum miliaceum OX=4540 GN=C2845_PM12G03190 PE=3 SV=1
ch1A	Eph1.1ch1A.g007050.1	tr|A0A5J9VBT9|A0A5J9VBT9_9POAL Uncharacterized protein OS=Eragrostis curvula OX=38414 GN=EJB05_25243 PE=4 SV=1
ch1A	Eph1.1ch1A.g007060.1	tr|A0A368PIN2|A0A368PIN2_SETIT Protein kinase domain-containing protein OS=Setaria italica OX=4555 GN=SETIT_1G085600v2 PE=3 SV=1
ch1A	Eph1.1ch1A.g007070.1	tr|A0A4U6W5U2|A0A4U6W5U2_SETVI Protein kinase domain-containing protein OS=Setaria viridis OX=4556 GN=SEVIR_1G083300v2 PE=3 SV=1
ch1A	Eph1.1ch1A.g007090.1	tr|A0A835FXE2|A0A835FXE2_9POAL Uncharacterized protein OS=Digitaria exilis OX=1010633 GN=HU200_003564 PE=3 SV=1
ch1A	Eph1.1ch1A.g007120.1	tr|A0A3L6QK52|A0A3L6QK52_PANMI LRRNT_2 domain-containing protein OS=Panicum miliaceum OX=4540 GN=C2845_PM12G03240 PE=4 SV=1
ch1A	Eph1.1ch1A.g007140.1	tr|A0A3L6RUP1|A0A3L6RUP1_PANMI Receptor-like protein 2 OS=Panicum miliaceum OX=4540 GN=C2845_PM11G14670 PE=4 SV=1
ch1A	Eph1.1ch1A.g007160.1	tr|A0A4U6W667|A0A4U6W667_SETVI Uncharacterized protein OS=Setaria viridis OX=4556 GN=SEVIR_1G081600v2 PE=4 SV=1
ch1A	Eph1.1ch1A.g007170.1	tr|A0A2S3GLQ7|A0A2S3GLQ7_9POAL Uncharacterized protein OS=Panicum hallii OX=206008 GN=PAHAL_1G039700 PE=4 SV=1
ch1A	Eph1.1ch1A.g007180.1	tr|A0A2T7F209|A0A2T7F209_9POAL Uncharacterized protein OS=Panicum hallii var. hallii OX=1504633 GN=GQ55_1G039100 PE=4 SV=1
ch1A	Eph1.1ch1A.g007190.1	tr|A0A2T7F204|A0A2T7F204_9POAL Uncharacterized protein OS=Panicum hallii var. hallii OX=1504633 GN=GQ55_1G039200 PE=4 SV=1
ch1A	Eph1.1ch1A.g007200.1	tr|A0A368PK65|A0A368PK65_SETIT Uncharacterized protein OS=Setaria italica OX=4555 GN=SETIT_1G083400v2 PE=4 SV=1
ch1A	Eph1.1ch1A.g007210.1	tr|A0A4U6W667|A0A4U6W667_SETVI Uncharacterized protein OS=Setaria viridis OX=4556 GN=SEVIR_1G081600v2 PE=4 SV=1
ch1A	Eph1.1ch1A.g007220.1	tr|A0A2T8KU13|A0A2T8KU13_9POAL Uncharacterized protein OS=Panicum hallii OX=206008 GN=PAHAL_1G039900 PE=4 SV=1
ch1A	Eph1.1ch1A.g007230.1	tr|K3ZHQ2|K3ZHQ2_SETIT Exocyst subunit Exo70 family protein OS=Setaria italica OX=4555 GN=SETIT_8G040000v2 PE=3 SV=1
ch1A	Eph1.1ch1A.g007240.1	tr|A0A1E5UZS3|A0A1E5UZS3_9POAL Uncharacterized protein (Fragment) OS=Dichanthelium oligosanthes OX=888268 GN=BAE44_0020571 PE=4 SV=1
ch1A	Eph1.1ch1A.g007250.1	tr|A0A835BB20|A0A835BB20_9POAL Stress-response A/B barrel domain-containing protein OS=Digitaria exilis OX=1010633 GN=HU200_043627 PE=4 SV=1
ch1A	Eph1.1ch1A.g007260.1	tr|A0A3L6SM40|A0A3L6SM40_PANMI Stress-response A/B barrel domain-containing protein OS=Panicum miliaceum OX=4540 GN=C2845_PM07G10310 PE=4 SV=1
ch1A	Eph1.1ch1A.g007290.1	tr|A0A2T8KTW4|A0A2T8KTW4_9POAL LRRNT_2 domain-containing protein OS=Panicum hallii OX=206008 GN=PAHAL_1G040400 PE=4 SV=1
ch1A	Eph1.1ch1A.g007300.1	tr|K3YQE5|K3YQE5_SETIT LRRNT_2 domain-containing protein OS=Setaria italica OX=4555 GN=105914643 PE=4 SV=1
ch1A	Eph1.1ch1A.g007330.1	tr|K3YZE7|K3YZE7_SETIT LRRNT_2 domain-containing protein OS=Setaria italica OX=4555 GN=101771651 PE=4 SV=1
ch1A	Eph1.1ch1A.g007360.1	tr|A0A2T7F224|A0A2T7F224_9POAL Rhodanese domain-containing protein OS=Panicum hallii var. hallii OX=1504633 GN=GQ55_1G040400 PE=4 SV=1
ch1A	Eph1.1ch1A.g007370.1	tr|A0A2S3GLE8|A0A2S3GLE8_9POAL Translation factor GUF1 homolog, chloroplastic OS=Panicum hallii OX=206008 GN=PAHAL_1G041200 PE=3 SV=1
ch1A	Eph1.1ch1A.g007410.1	tr|A0A2S3GMR2|A0A2S3GMR2_9POAL F-box domain-containing protein OS=Panicum hallii OX=206008 GN=PAHAL_1G099500 PE=4 SV=1
ch1A	Eph1.1ch1A.g007460.1	tr|K3XQN3|K3XQN3_SETIT Str_synth domain-containing protein OS=Setaria italica OX=4555 GN=101773395 PE=3 SV=1
ch1A	Eph1.1ch1A.g007470.1	tr|A0A3L6SQQ3|A0A3L6SQQ3_PANMI Protein STRICTOSIDINE SYNTHASE-LIKE 10-like OS=Panicum miliaceum OX=4540 GN=C2845_PM07G30190 PE=3 SV=1
ch1A	Eph1.1ch1A.g007540.1	tr|A0A1E5WGN6|A0A1E5WGN6_9POAL Protein MEI2-like 7 OS=Dichanthelium oligosanthes OX=888268 GN=BAE44_0002683 PE=4 SV=1
ch1A	Eph1.1ch1A.g007670.1	tr|A0A368PHY4|A0A368PHY4_SETIT AP2/ERF domain-containing protein OS=Setaria italica OX=4555 GN=SETIT_1G081400v2 PE=4 SV=1
ch1A	Eph1.1ch1A.g007690.1	tr|A0A2S3GLB0|A0A2S3GLB0_9POAL Uncharacterized protein OS=Panicum hallii OX=206008 GN=PAHAL_1G042000 PE=4 SV=1
ch1A	Eph1.1ch1A.g007700.1	tr|C5XVC9|C5XVC9_SORBI CCT-eta OS=Sorghum bicolor OX=4558 GN=SORBI_3004G047200 PE=3 SV=1
ch1A	Eph1.1ch1A.g007730.1	tr|A0A4U6W8Q0|A0A4U6W8Q0_SETVI Uncharacterized protein OS=Setaria viridis OX=4556 GN=SEVIR_1G079600v2 PE=3 SV=1
ch1A	Eph1.1ch1A.g007740.1	tr|A0A368PHY8|A0A368PHY8_SETIT Uncharacterized protein OS=Setaria italica OX=4555 GN=SETIT_1G081000v2 PE=3 SV=1
ch1A	Eph1.1ch1A.g007750.1	tr|A0A3L6QDL9|A0A3L6QDL9_PANMI Protein IRREGULAR XYLEM 15-like OS=Panicum miliaceum OX=4540 GN=C2845_PM12G03440 PE=4 SV=1
ch1A	Eph1.1ch1A.g007760.1	tr|A0A3L6QJK2|A0A3L6QJK2_PANMI Uncharacterized protein OS=Panicum miliaceum OX=4540 GN=C2845_PM12G03450 PE=4 SV=1
ch1A	Eph1.1ch1A.g007770.1	tr|A0A2S3GLC7|A0A2S3GLC7_9POAL O-fucosyltransferase family protein OS=Panicum hallii OX=206008 GN=PAHAL_1G042900 PE=3 SV=1
ch1A	Eph1.1ch1A.g007790.1	tr|A0A2S3GLI5|A0A2S3GLI5_9POAL CBS domain-containing protein OS=Panicum hallii OX=206008 GN=PAHAL_1G043000 PE=4 SV=1
ch1A	Eph1.1ch1A.g007840.1	tr|A0A2T7F237|A0A2T7F237_9POAL Uncharacterized protein OS=Panicum hallii var. hallii OX=1504633 GN=GQ55_1G042400 PE=3 SV=1
ch1A	Eph1.1ch1A.g007920.1	tr|A0A3L6RR03|A0A3L6RR03_PANMI Uncharacterized protein OS=Panicum miliaceum OX=4540 GN=C2845_PM11G08860 PE=4 SV=1
ch1A	Eph1.1ch1A.g007930.1	tr|A0A2T7F250|A0A2T7F250_9POAL Thioredoxin domain-containing protein OS=Panicum hallii var. hallii OX=1504633 GN=GQ55_1G042800 PE=3 SV=1
ch1A	Eph1.1ch1A.g007940.1	tr|A0A4U6W5P0|A0A4U6W5P0_SETVI Uncharacterized protein OS=Setaria viridis OX=4556 GN=SEVIR_1G078500v2 PE=4 SV=1
ch1A	Eph1.1ch1A.g007950.1	tr|K3Z0J9|K3Z0J9_SETIT Uncharacterized protein OS=Setaria italica OX=4555 PE=4 SV=1
ch1A	Eph1.1ch1A.g007960.1	tr|A0A2T7F269|A0A2T7F269_9POAL FBD domain-containing protein OS=Panicum hallii var. hallii OX=1504633 GN=GQ55_1G043200 PE=4 SV=1
ch1A	Eph1.1ch1A.g007980.1	tr|K3YYH7|K3YYH7_SETIT MFS domain-containing protein OS=Setaria italica OX=4555 GN=101756380 PE=3 SV=1
ch1A	Eph1.1ch1A.g008010.1	tr|A0A1E5UZD2|A0A1E5UZD2_9POAL Uncharacterized protein OS=Dichanthelium oligosanthes OX=888268 GN=BAE44_0020719 PE=4 SV=1
ch1A	Eph1.1ch1A.g008020.1	tr|A0A835FW71|A0A835FW71_9POAL Non-specific serine/threonine protein kinase OS=Digitaria exilis OX=1010633 GN=HU200_003602 PE=3 SV=1
ch1A	Eph1.1ch1A.g008030.1	tr|A0A3L6RP64|A0A3L6RP64_PANMI Formin-like protein OS=Panicum miliaceum OX=4540 GN=C2845_PM11G15000 PE=3 SV=1
ch1A	Eph1.1ch1A.g008040.1	tr|A0A835FTV6|A0A835FTV6_9POAL C3H1-type domain-containing protein OS=Digitaria exilis OX=1010633 GN=HU200_003604 PE=4 SV=1
ch1A	Eph1.1ch1A.g008060.1	tr|A0A1E5UY92|A0A1E5UY92_9POAL Peroxidase OS=Dichanthelium oligosanthes OX=888268 GN=BAE44_0021183 PE=3 SV=1
ch1A	Eph1.1ch1A.g008070.1	tr|A0A316YQR5|A0A316YQR5_9BASI Polyubiquitin 10 OS=Acaromyces ingoldii OX=215250 GN=FA10DRAFT_267428 PE=4 SV=1
ch1A	Eph1.1ch1A.g008080.1	sp|P69309|UBIQP_AVEFA Polyubiquitin OS=Avena fatua OX=4499 PE=2 SV=2
ch1A	Eph1.1ch1A.g008100.1	tr|A0A2S3H3P3|A0A2S3H3P3_9POAL Uncharacterized protein OS=Panicum hallii OX=206008 GN=PAHAL_2G430500 PE=4 SV=1
ch1A	Eph1.1ch1A.g008110.1	tr|A0A835KT15|A0A835KT15_9POAL CRIB domain-containing protein OS=Digitaria exilis OX=1010633 GN=HU200_003611 PE=4 SV=1
ch1A	Eph1.1ch1A.g008130.1	tr|A0A3L6RSJ1|A0A3L6RSJ1_PANMI Early nodulin-like protein 1 OS=Panicum miliaceum OX=4540 GN=C2845_PM11G15120 PE=4 SV=1
ch1A	Eph1.1ch1A.g008140.1	tr|K3YWF2|K3YWF2_SETIT Uncharacterized protein OS=Setaria italica OX=4555 GN=101762478 PE=3 SV=1
ch1A	Eph1.1ch1A.g008150.1	tr|A0A1E5VCR0|A0A1E5VCR0_9POAL Uncharacterized protein OS=Dichanthelium oligosanthes OX=888268 GN=BAE44_0016078 PE=4 SV=1
ch1A	Eph1.1ch1A.g008170.1	tr|A0A1E5VCR0|A0A1E5VCR0_9POAL Uncharacterized protein OS=Dichanthelium oligosanthes OX=888268 GN=BAE44_0016078 PE=4 SV=1
[truncated: 62,807 more rows]

## Sheet: Table S5
Supplementary Table S5. Subgenome-specific enriched gene list
GO.ID	Term	Annotated	Significant	Expected	elimFisher
A genome-specific
GO:0006468	protein phosphorylation	1477	104	49.25	2.5e-13
GO:0042761	very long-chain fatty acid biosynthetic process	53	14	1.77	1.3e-09
GO:0044703	multi-organism reproductive process	368	35	12.27	3e-08
GO:0010345	suberin biosynthetic process	76	14	2.53	1.9e-07
GO:0048235	pollen sperm cell differentiation	63	12	2.1	9.7e-07
GO:0007140	male meiotic nuclear division	80	12	2.67	1.3e-05
GO:0009409	response to cold	754	50	25.14	5.5e-05
B genome-specific
GO:0009052	pentose-phosphate shunt, non-oxidative branch	10	5	0.23	1.5e-06
GO:0042178	xenobiotic catabolic process	17	6	0.4	1.5e-06
GO:0019323	pentose catabolic process	11	5	0.26	2.8e-06
GO:2000032	regulation of secondary shoot formation	33	7	0.77	9e-06
GO:0015793	glycerol transmembrane transport	16	5	0.37	2.4e-05
GO:0015795	sorbitol transmembrane transport	16	5	0.37	2.4e-05
GO:0015797	mannitol transmembrane transport	16	5	0.37	2.4e-05
GO:0015752	D-ribose transmembrane transport	16	5	0.37	2.4e-05
GO:0015753	D-xylose transmembrane transport	16	5	0.37	2.4e-05
GO:0034389	lipid droplet organization	18	5	0.42	4.5e-05
GO:0015757	galactose transmembrane transport	18	5	0.42	4.5e-05
GO:0019253	reductive pentose-phosphate cycle	18	5	0.42	4.5e-05
GO:0015798	myo-inositol transport	20	5	0.47	7.8e-05
GO:0051974	negative regulation of telomerase activity	11	4	0.26	8.4e-05
GO:0036065	fucosylation	12	4	0.28	0.00012
GO:0071629	cytoplasm protein quality control by the ubiquitin-proteasome system	13	4	0.3	0.00018
GO:0030970	retrograde protein transport, ER to cytosol	13	4	0.3	0.00018
GO:0071712	ER-associated misfolded protein catabolic process	24	5	0.56	0.0002
GO:1900618	regulation of shoot system morphogenesis	53	7	1.23	0.00022
GO:0034067	protein localization to Golgi apparatus	14	4	0.33	0.00024

## Sheet: Table S6
Supplementary Table S6. The number of reads and mapping rate of resequence worldwide
country	SRA	#trimmed reads	mapping rate	Individual ID
China	CRR352462	49896812	0.9584	1
China	CRR336290	99999742	0.9689	2
China	CRR336288	118378493	0.9736	3
China	CRR336289	109393417	0.9715	4
China	CRR336599	109826027	0.9731	5
China	CRR352498	116532971	0.9796	6
China	CRR336325	140995715	0.9669	7
China	CRR336338	127628132	0.9761	8
China	CRR336300	138600924	0.9757	9
China	CRR336336	122097551	0.9761	10
China	CRR336335	163509227	0.9692	11
China	CRR336353	92519922	0.9709	12
China	CRR336392	150388246	0.9724	13
China	CRR336389	156415772	0.9706	14
China	CRR336390	148332494	0.9737	15
China	CRR336396	108714360	0.9731	16
China	CRR336394	125044601	0.975	17
China	CRR352489	124422104	0.9721	18
China	CRR336544	97615256	0.9719	19
China	CRR336546	156541613	0.9739	20
China	CRR336547	132254327	0.9741	21
China	CRR336551	125793306	0.9716	22
China	CRR336552	136856628	0.971	23
China	CRR336553	104659426	0.9727	24
China	CRR336554	115184300	0.9728	25
China	CRR336541	131924869	0.9707	26
China	CRR336543	139584737	0.9719	27
China	CRR336545	136686510	0.9724	28
China	CRR336548	143777077	0.9712	29
China	CRR336398	159690447	0.9672	30
China	CRR336399	155082728	0.966	31
China	CRR336596	128246709	0.9729	32
China	CRR336598	119573565	0.9714	33
Malaysia	CRR336322	157074634	0.9729	34
China	CRR336272	161543577	0.9739	35
China	CRR336273	130796067	0.9736	36
China	CRR336274	72972152	0.9681	37
China	CRR336275	130839945	0.9546	38
China	CRR336387	148096460	0.9684	39
China	CRR336388	123754181	0.9749	40
China	CRR336357	141997305	0.9731	41
China	CRR336360	134572690	0.9698	42
China	CRR336362	147855797	0.9743	43
China	CRR336363	139767381	0.9736	44
China	CRR336345	133768444	0.9758	45
China	CRR336341	124974556	0.9727	46
China	CRR336346	148958950	0.966	47
China	CRR336347	134956019	0.9692	48
China	CRR336344	126400311	0.975	49
Italy	CRR336242	103516180	0.9736	50
Italy	CRR336243	116566389	0.9776	51
Italy	CRR336244	112694372	0.9768	52
Italy	CRR336245	113877731	0.9763	53
Italy	CRR336247	112060216	0.9775	54
Italy	CRR336246	126051481	0.9748	55
Italy	CRR336248	122898867	0.9751	56
Italy	CRR336249	124429008	0.9762	57
Italy	CRR336250	133002147	0.9754	58
Italy	CRR336251	129453712	0.9751	59
Italy	CRR336253	147617974	0.9776	60
Italy	CRR336254	132717264	0.9763	61
Italy	CRR336255	129550496	0.9749	62
Italy	CRR336257	121477026	0.9772	63
Italy	CRR336258	124135107	0.976	64
Italy	CRR336259	145859292	0.9768	65
Italy	CRR336260	129044779	0.9776	66
Italy	CRR336261	145117723	0.9765	67
Italy	CRR336262	116362671	0.9771	68
Italy	CRR336263	152354629	0.9758	69
Italy	CRR336264	132534121	0.9735	70
Italy	CRR336265	113407471	0.9768	71
Italy	CRR336266	136139953	0.9769	72
Italy	CRR336267	125790587	0.9758	73
Italy	CRR336268	126037191	0.9732	74
Korea	CRR336299	76370550	0.986	75
US	CRR352488	149299512	0.9817	76
US	CRR352494	140012781	0.982	77
US	DRR462866	166240153	0.9842	78
US	DRR462867	136928015	0.9768	79
Japan	DRR462868	178337536	0.9717	80
Japan	DRR462869	94934493	0.9702	81
Japan	DRR462870	148594133	0.9718	82
Japan	DRR462871	165470499	0.9707	83
Japan	DRR462872	175135131	0.9719	84
Japan	DRR462873	177964665	0.9533	85
Japan	DRR462874	176619329	0.9616	86
China	CRR352471	142522621	0.9481	87
China	CRR352473	156429688	0.9379	88
China	CRR352474	127560210	0.9459	89
China	CRR352475	128628989	0.949	90
China	CRR352476	106527085	0.9493	91
China	CRR352477	109900711	0.9486	92
China	CRR352478	147789841	0.9534	93
